# Supplementary material for: Somatic mosaicism in ALS and FTD identifies focal mutations associated with widespread degeneration
Source: Nat Genet. 2026 Apr 15;58(5):1019–29. doi: 10.1038/s41588-026-02570-6 (PMC13175891; doi:10.1038/s41588-026-02570-6)
Supplement: Supplementary file 4 — Supplementary Tables 1–11. [file 41588_2026_2570_MOESM4_ESM.xlsx]

## Sheet: Supplementary Table 1
Supplementary Table 1: Information of the cases and samples included in the MIP sequencing
Brain Bank	Collaborating Site Name	Data Use Limitations (via controlled access repository)	Age at death	Gender	PMI	Clinical	C9 genotyping	Prefrontal cortex	Cerebellum	Premotor cortex	Spinal cord	Motor cortex	Occipital cortex	Anterior cingulate cortex	TDP-43 Pathology	Braak Stage
Biobank Core Facility at St. Joseph's Hospital and Barrow Neurological Institute	Target ALS Tissue Bank	Health/Medical/Biomedical	76	Female	8	ALS	Negative		Y			Y			N/A	0
Biobank Core Facility at St. Joseph's Hospital and Barrow Neurological Institute	Target ALS Tissue Bank	Health/Medical/Biomedical	69	Female	7.5	ALS	Negative		Y			Y			Yes	0
Biobank Core Facility at St. Joseph's Hospital and Barrow Neurological Institute	Target ALS Tissue Bank	Health/Medical/Biomedical	67	Male	4	ALS	Positive		Y			Y			Yes	0
Biobank Core Facility at St. Joseph's Hospital and Barrow Neurological Institute	Target ALS Tissue Bank	Health/Medical/Biomedical	66	Female	9	ALS	Negative		Y			Y			Yes	0
Biobank Core Facility at St. Joseph's Hospital and Barrow Neurological Institute	Target ALS Tissue Bank	Health/Medical/Biomedical	81	Female		ALS	Negative		Y			Y			Yes	0
Biobank Core Facility at St. Joseph's Hospital and Barrow Neurological Institute	Target ALS Tissue Bank	Health/Medical/Biomedical	85	Male	7.5	ALS	Negative		Y			Y			Yes	III-IV
Biobank Core Facility at St. Joseph's Hospital and Barrow Neurological Institute	Target ALS Tissue Bank	Health/Medical/Biomedical	61	Female	3.5	ALS	Negative		Y			Y			Yes	0
Biobank Core Facility at St. Joseph's Hospital and Barrow Neurological Institute	Target ALS Tissue Bank	Health/Medical/Biomedical	61	Female	5.5	ALS	Positive		Y			Y			Yes	0
Biobank Core Facility at St. Joseph's Hospital and Barrow Neurological Institute	Target ALS Tissue Bank	Health/Medical/Biomedical	63	Female	37.5	ALS	Negative		Y			Y			Yes	0
Biobank Core Facility at St. Joseph's Hospital and Barrow Neurological Institute	Target ALS Tissue Bank	Health/Medical/Biomedical	74	Male	7	ALS	Negative		Y			Y			Yes	0
Biobank Core Facility at St. Joseph's Hospital and Barrow Neurological Institute	Target ALS Tissue Bank	Health/Medical/Biomedical	67	Male	7.5	ALS	Negative		Y			Y			Yes	0
Biobank Core Facility at St. Joseph's Hospital and Barrow Neurological Institute	Target ALS Tissue Bank	Health/Medical/Biomedical	74	Male	3.5	ALS	Negative		Y			Y			No	0
Biobank Core Facility at St. Joseph's Hospital and Barrow Neurological Institute	Target ALS Tissue Bank	Health/Medical/Biomedical	60	Female	4	ALS	Negative		Y			Y			Yes	III-IV
Biobank Core Facility at St. Joseph's Hospital and Barrow Neurological Institute	Target ALS Tissue Bank	Health/Medical/Biomedical	39	Male	5.5	ALS	Negative		Y			Y			Yes	III-IV
Biobank Core Facility at St. Joseph's Hospital and Barrow Neurological Institute	Target ALS Tissue Bank	Health/Medical/Biomedical	63	Female	4	ALS	Negative		Y			Y			Yes	III-IV
Biobank Core Facility at St. Joseph's Hospital and Barrow Neurological Institute	Target ALS Tissue Bank	Health/Medical/Biomedical	83	Male	21	ALS	Negative		Y			Y			Yes	0
Biobank Core Facility at St. Joseph's Hospital and Barrow Neurological Institute	Target ALS Tissue Bank	Health/Medical/Biomedical	72	Male	3	ALS	Negative		Y			Y			Yes	0
Biobank Core Facility at St. Joseph's Hospital and Barrow Neurological Institute	Target ALS Tissue Bank	Health/Medical/Biomedical	74	Female	3	Control	Negative		Y						No	N/A
Biobank Core Facility at St. Joseph's Hospital and Barrow Neurological Institute	Target ALS Tissue Bank	Health/Medical/Biomedical	51	Female	7	ALS	Positive		Y			Y			Yes	N/A
Biobank Core Facility at St. Joseph's Hospital and Barrow Neurological Institute	Target ALS Tissue Bank	Health/Medical/Biomedical	44	Male	8.5	ALS	Negative		Y			Y			Yes	III-IV
Biobank Core Facility at St. Joseph's Hospital and Barrow Neurological Institute	Target ALS Tissue Bank	Health/Medical/Biomedical	69	Female	6	ALS	Negative		Y			Y			Yes	0
Biobank Core Facility at St. Joseph's Hospital and Barrow Neurological Institute	Target ALS Tissue Bank	Health/Medical/Biomedical	61	Female	5	ALS	Negative		Y			Y			Yes	0
Biobank Core Facility at St. Joseph's Hospital and Barrow Neurological Institute	Target ALS Tissue Bank	Health/Medical/Biomedical	78	Male	4	ALS	Negative		Y			Y			Yes	0
Biobank Core Facility at St. Joseph's Hospital and Barrow Neurological Institute	Target ALS Tissue Bank	Health/Medical/Biomedical	62	Female	3.5	ALS	Positive		Y			Y			Yes	III-IV
Biobank Core Facility at St. Joseph's Hospital and Barrow Neurological Institute	Target ALS Tissue Bank	Health/Medical/Biomedical	62	Female	5	ALS	Negative		Y			Y			Yes	0
Biobank Core Facility at St. Joseph's Hospital and Barrow Neurological Institute	Target ALS Tissue Bank	Health/Medical/Biomedical	40	Male	6	ALS	Negative		Y			Y			Yes	I-II
Brain Endowment Bank of University of Miami	UMBEB - NIH Neurobiobank	Health/Medical/Biomedical	77	Female	28	ALS	Negative	Y	Y	Y		Y			Yes	III-IV
Brain Endowment Bank of University of Miami	UMBEB - NIH Neurobiobank	Health/Medical/Biomedical	65	Female	13	ALS	Negative	Y	Y	Y		Y			Yes	0
Brain Endowment Bank of University of Miami	UMBEB - NIH Neurobiobank	Health/Medical/Biomedical	64	Male	6	ALS	Negative	Y	Y	Y		Y			Yes	0
Brain Endowment Bank of University of Miami	UMBEB - NIH Neurobiobank	Health/Medical/Biomedical	70	Female	18	ALS	Negative	Y	Y	Y		Y			Yes	0
Brain Endowment Bank of University of Miami	UMBEB - NIH Neurobiobank	Health/Medical/Biomedical	60	Female	12	ALS	Negative	Y	Y	Y		Y			Yes	0
Brain Endowment Bank of University of Miami	UMBEB - NIH Neurobiobank	Health/Medical/Biomedical	51	Male	33	ALS	Negative	Y	Y	Y		Y			Yes	0
Brain Endowment Bank of University of Miami	UMBEB - NIH Neurobiobank	Health/Medical/Biomedical	60	Female	14	FTD	Positive	Y	Y	Y		Y			Yes	0
Brain Endowment Bank of University of Miami	UMBEB - NIH Neurobiobank	Health/Medical/Biomedical	64	Male	20	FTD	Negative	Y	Y	Y		Y			Yes	0
Brain Endowment Bank of University of Miami	UMBEB - NIH Neurobiobank	Health/Medical/Biomedical	57	Male	22	FTD	Positive	Y	Y	Y		Y			Yes	0
Brain Endowment Bank of University of Miami	UMBEB - NIH Neurobiobank	Health/Medical/Biomedical	80	Male	9	ALS	Negative	Y	Y	Y		Y			Yes	0
Brain Endowment Bank of University of Miami	UMBEB - NIH Neurobiobank	Health/Medical/Biomedical	74	Male	7	FTD	Negative	Y	Y	Y		Y			Yes	0
Brain Endowment Bank of University of Miami	UMBEB - NIH Neurobiobank	Health/Medical/Biomedical	87	Female	5	Control	Negative	Y	Y	Y		Y			No	0
Brain Endowment Bank of University of Miami	UMBEB - NIH Neurobiobank	Health/Medical/Biomedical	67	Male	22	Control	Negative	Y	Y	Y		Y			No	0
Brain Endowment Bank of University of Miami	UMBEB - NIH Neurobiobank	Health/Medical/Biomedical	65	Male	21	Control	Negative	Y	Y	Y		Y			No	0
Brain Endowment Bank of University of Miami	UMBEB - NIH Neurobiobank	Health/Medical/Biomedical	89	Female	4	Control	Negative	Y	Y	Y		Y			No	I-II
Brain Endowment Bank of University of Miami	UMBEB - NIH Neurobiobank	Health/Medical/Biomedical	83	Female	6	Control	Negative	Y	Y	Y		Y			No	0
Brain Endowment Bank of University of Miami	UMBEB - NIH Neurobiobank	Health/Medical/Biomedical	70	Male	8	Control	Negative	Y	Y	Y		Y			No	0
Brain Endowment Bank of University of Miami	UMBEB - NIH Neurobiobank	Health/Medical/Biomedical	66	Male	6	Control	Negative	Y	Y	Y		Y			No	I-II
Brain Endowment Bank of University of Miami	UMBEB - NIH Neurobiobank	Health/Medical/Biomedical	71	Male	19	Control	Negative	Y	Y	Y		Y			No	0
Brain Endowment Bank of University of Miami	UMBEB - NIH Neurobiobank	Health/Medical/Biomedical	74	Male	23	Control	Negative	Y	Y	Y		Y			No	0
Brain Endowment Bank of University of Miami	UMBEB - NIH Neurobiobank	Health/Medical/Biomedical	67	Male	21	Control	Negative	Y	Y	Y		Y			No	0
Eleanor and Lou Gehrig ALS Center at Columbia University	Target ALS Tissue Bank	Health/Medical/Biomedical	65	Male	5.6	ALS	Negative		Y			Y			Yes	0
Eleanor and Lou Gehrig ALS Center at Columbia University	Target ALS Tissue Bank	Health/Medical/Biomedical	74	Male	1	ALS	Negative		Y			Y			Yes	I
Eleanor and Lou Gehrig ALS Center at Columbia University	Target ALS Tissue Bank	Health/Medical/Biomedical	76	Female	3.5	ALS	Negative		Y			Y			Yes	II
Eleanor and Lou Gehrig ALS Center at Columbia University	Target ALS Tissue Bank	Health/Medical/Biomedical	67	Female	7	ALS	Negative		Y			Y			Yes	I
Eleanor and Lou Gehrig ALS Center at Columbia University	Target ALS Tissue Bank	Health/Medical/Biomedical	69	Male	5.1	ALS	Negative		Y			Y			No	II
Eleanor and Lou Gehrig ALS Center at Columbia University	Target ALS Tissue Bank	Health/Medical/Biomedical	72	Female	18	ALS	Negative		Y			Y			Yes	0
Eleanor and Lou Gehrig ALS Center at Columbia University	Target ALS Tissue Bank	Health/Medical/Biomedical	71	Female	4	ALS	Negative		Y			Y			Yes	III
Eleanor and Lou Gehrig ALS Center at Columbia University	Target ALS Tissue Bank	Health/Medical/Biomedical	54	Female	7	Control	Negative		Y						No	0
Eleanor and Lou Gehrig ALS Center at Columbia University	Target ALS Tissue Bank	Health/Medical/Biomedical	55			ALS	Negative		Y			Y			Yes	0
Eleanor and Lou Gehrig ALS Center at Columbia University	Target ALS Tissue Bank	Health/Medical/Biomedical	80	Male	21	ALS	Negative		Y			Y			Yes	IV
Eleanor and Lou Gehrig ALS Center at Columbia University	Target ALS Tissue Bank	Health/Medical/Biomedical	54	Male	6.25	ALS	Negative		Y			Y			Yes	II
Eleanor and Lou Gehrig ALS Center at Columbia University	Target ALS Tissue Bank	Health/Medical/Biomedical	65	Female		ALS	Negative		Y			Y			Yes	0
Eleanor and Lou Gehrig ALS Center at Columbia University	Target ALS Tissue Bank	Health/Medical/Biomedical	64	Male	8	ALS	Negative		Y			Y			Yes	II
Eleanor and Lou Gehrig ALS Center at Columbia University	Target ALS Tissue Bank	Health/Medical/Biomedical	48	Male	8.25	ALS	Negative		Y			Y			No	0
Eleanor and Lou Gehrig ALS Center at Columbia University	Target ALS Tissue Bank	Health/Medical/Biomedical	59	Male	13.85	ALS	Negative		Y			Y			Yes	0
Eleanor and Lou Gehrig ALS Center at Columbia University	Target ALS Tissue Bank	Health/Medical/Biomedical	68	Male	6.8	ALS	Negative		Y			Y			N/A	N/A
Eleanor and Lou Gehrig ALS Center at Columbia University	Target ALS Tissue Bank	Health/Medical/Biomedical	59			ALS	Negative		Y			Y			Yes	II
Eleanor and Lou Gehrig ALS Center at Columbia University	Target ALS Tissue Bank	Health/Medical/Biomedical	76			ALS	Negative		Y			Y			N/A	N/A
Eleanor and Lou Gehrig ALS Center at Columbia University	Target ALS Tissue Bank	Health/Medical/Biomedical	79	Male	20.92	ALS	Negative		Y			Y			N/A	N/A
Eleanor and Lou Gehrig ALS Center at Columbia University	Target ALS Tissue Bank	Health/Medical/Biomedical	76	Male	14.52	ALS	Negative		Y			Y			N/A	N/A
Eleanor and Lou Gehrig ALS Center at Columbia University	Target ALS Tissue Bank	Health/Medical/Biomedical	61	Male	18.52	ALS	Negative		Y			Y			N/A	N/A
Eleanor and Lou Gehrig ALS Center at Columbia University	Target ALS Tissue Bank	Health/Medical/Biomedical	53	Male	25	ALS	Negative		Y			Y			N/A	N/A
Eleanor and Lou Gehrig ALS Center at Columbia University	Target ALS Tissue Bank	Health/Medical/Biomedical	50	Male		ALS	Negative		Y			Y			N/A	N/A
Eleanor and Lou Gehrig ALS Center at Columbia University	Target ALS Tissue Bank	Health/Medical/Biomedical	62	Female	10.5	ALS	Negative		Y			Y			N/A	N/A
Eleanor and Lou Gehrig ALS Center at Columbia University	Target ALS Tissue Bank	Health/Medical/Biomedical	57	Male	4.78	ALS	Negative		Y			Y			N/A	N/A
Eleanor and Lou Gehrig ALS Center at Columbia University	Target ALS Tissue Bank	Health/Medical/Biomedical	88	Female	11.55	ALS	Negative		Y			Y			N/A	N/A
Georgetown Brain Bank	Target ALS Tissue Bank	Health/Medical/Biomedical	61	Female	7	ALS	Positive		Y			Y			Yes	I-II
Georgetown Brain Bank	Target ALS Tissue Bank	Health/Medical/Biomedical	57	Female	32	Control	Negative		Y						N/A	N/A
Georgetown Brain Bank	Target ALS Tissue Bank	Health/Medical/Biomedical	56	Male	29	ALS	Negative		Y			Y			No	0
Georgetown Brain Bank	Target ALS Tissue Bank	Health/Medical/Biomedical				Control	Negative		Y						N/A	N/A
Georgetown Brain Bank	Target ALS Tissue Bank	Health/Medical/Biomedical	51	Male	10	ALS	Negative		Y			Y			Yes	0
Georgetown Brain Bank	Target ALS Tissue Bank	Health/Medical/Biomedical	51	Male	23	Control	Negative		Y						N/A	N/A
Georgetown Brain Bank	Target ALS Tissue Bank	Health/Medical/Biomedical				ALS	Positive		Y			Y			Yes	0
Georgetown Brain Bank	Target ALS Tissue Bank	Health/Medical/Biomedical	63	Female	27	Control	Negative		Y						N/A	I-II
Georgetown Brain Bank	Target ALS Tissue Bank	Health/Medical/Biomedical	55	Male	15	ALS	Negative		Y			Y			Yes	0
Harvard Brain Tissue Resource Center	HBTRC - NIH Neurobiobank	Health/Medical/Biomedical	78	Female	22.75	Control	Negative	Y	Y			Y			N/A	II
Harvard Brain Tissue Resource Center	HBTRC - NIH Neurobiobank	Health/Medical/Biomedical	79	Male	22.11	Control	Negative	Y	Y	Y		Y			N/A	II
Harvard Brain Tissue Resource Center	HBTRC - NIH Neurobiobank	Health/Medical/Biomedical	69	Female	36.33	Control	Negative		Y	Y		Y			N/A	III
Harvard Brain Tissue Resource Center	HBTRC - NIH Neurobiobank	Health/Medical/Biomedical	72	Female	22.83	Control	Negative	Y	Y	Y		Y			N/A	I
Harvard Brain Tissue Resource Center	HBTRC - NIH Neurobiobank	Health/Medical/Biomedical	71	Female	24.62	Control	Negative		Y	Y		Y			N/A	I
Harvard Brain Tissue Resource Center	HBTRC - NIH Neurobiobank	Health/Medical/Biomedical	55	Male	25.18	FTD	Negative		Y	Y					Yes	I
Harvard Brain Tissue Resource Center	HBTRC - NIH Neurobiobank	Health/Medical/Biomedical	55	Male	25.18	FTD	Negative	Y	Y	Y		Y			Yes	I
Harvard Brain Tissue Resource Center	HBTRC - NIH Neurobiobank	Health/Medical/Biomedical	71	Male	23.5	Control	Negative		Y	Y		Y			N/A	I
Harvard Brain Tissue Resource Center	HBTRC - NIH Neurobiobank	Health/Medical/Biomedical	79	Male	16.88	BD-FTD	Negative	Y	Y	Y		Y			No	I
Harvard Brain Tissue Resource Center	HBTRC - NIH Neurobiobank	Health/Medical/Biomedical	73	Male	19.42	Control	Negative		Y	Y		Y			N/A	I
Harvard Brain Tissue Resource Center	HBTRC - NIH Neurobiobank	Health/Medical/Biomedical	79	Male	20.92	Control	Negative		Y	Y		Y			N/A	0
Harvard Brain Tissue Resource Center	HBTRC - NIH Neurobiobank	Health/Medical/Biomedical	68	Male	17.65	Control	Negative	Y	Y	Y		Y			N/A	I
Harvard Brain Tissue Resource Center	HBTRC - NIH Neurobiobank	Health/Medical/Biomedical	77	Male	25.43	Control	Negative		Y	Y		Y			N/A	I
Harvard Brain Tissue Resource Center	HBTRC - NIH Neurobiobank	Health/Medical/Biomedical	67	Male	25.25	FTD	Negative		Y	Y		Y			Yes	I
Harvard Brain Tissue Resource Center	HBTRC - NIH Neurobiobank	Health/Medical/Biomedical	65	Female	33.67	FTD	Negative		Y	Y		Y			Yes	0
Harvard Brain Tissue Resource Center	HBTRC - NIH Neurobiobank	Health/Medical/Biomedical	70	Female	15	Control	Negative		Y	Y		Y			N/A	0
Harvard Brain Tissue Resource Center	HBTRC - NIH Neurobiobank	Health/Medical/Biomedical	84	Female	19.25	FTD	Negative		Y	Y		Y			Yes	II
Harvard Brain Tissue Resource Center	HBTRC - NIH Neurobiobank	Health/Medical/Biomedical	70	Female	22.5	Control	Negative		Y	Y		Y			N/A	I
Harvard Brain Tissue Resource Center	HBTRC - NIH Neurobiobank	Health/Medical/Biomedical	43	Male	15.73	ALS	Negative	Y	Y	Y		Y			Yes	0
Harvard Brain Tissue Resource Center	HBTRC - NIH Neurobiobank	Health/Medical/Biomedical	68	Male	21.33	ALS	Negative	Y	Y	Y		Y			Yes	N/A
Harvard Brain Tissue Resource Center	HBTRC - NIH Neurobiobank	Health/Medical/Biomedical	70	Male	20.93	Control	Negative		Y	Y		Y			N/A	I
Harvard Brain Tissue Resource Center	HBTRC - NIH Neurobiobank	Health/Medical/Biomedical	73	Male	11.8	FTD	Negative		Y	Y		Y			N/A	I
Harvard Brain Tissue Resource Center	HBTRC - NIH Neurobiobank	Health/Medical/Biomedical	66	Female	33.17	ALS	Negative	Y	Y	Y		Y			No	0
Harvard Brain Tissue Resource Center	HBTRC - NIH Neurobiobank	Health/Medical/Biomedical	74	Male	22.5	Control	Negative	Y	Y	Y		Y			N/A	0
Harvard Brain Tissue Resource Center	HBTRC - NIH Neurobiobank	Health/Medical/Biomedical	74	Male	18.58	Control	Negative		Y			Y			N/A	I
Harvard Brain Tissue Resource Center	HBTRC - NIH Neurobiobank	Health/Medical/Biomedical	65	Female	24.25	Control	Negative	Y	Y						N/A	I
Harvard Brain Tissue Resource Center	HBTRC - NIH Neurobiobank	Health/Medical/Biomedical	72	Male	19.28	Control	Negative	Y	Y			Y			N/A	I
Harvard Brain Tissue Resource Center	HBTRC - NIH Neurobiobank	Health/Medical/Biomedical	74	Female	19.08	FTD	Negative		Y	Y		Y			Yes	I
Harvard Brain Tissue Resource Center	HBTRC - NIH Neurobiobank	Health/Medical/Biomedical	66	Male	24.45	Control	Negative	Y	Y	Y		Y			N/A	I
Harvard Brain Tissue Resource Center	HBTRC - NIH Neurobiobank	Health/Medical/Biomedical	61	Male	19.41	SA-FTD	Negative		Y	Y		Y			N/A	I
Harvard Brain Tissue Resource Center	HBTRC - NIH Neurobiobank	Health/Medical/Biomedical	80	Male	12.92	FTD	Negative	Y	Y	Y		Y			N/A	0
Harvard Brain Tissue Resource Center	HBTRC - NIH Neurobiobank	Health/Medical/Biomedical	72	Male	19.23	FTD	Positive		Y	Y		Y			Yes	II
Harvard Brain Tissue Resource Center	HBTRC - NIH Neurobiobank	Health/Medical/Biomedical	77	Female	23.25	Control	Negative		Y	Y					N/A	II
Harvard Brain Tissue Resource Center	HBTRC - NIH Neurobiobank	Health/Medical/Biomedical	89	Female	18.5	Control	Negative		Y	Y		Y			N/A	I
Harvard Brain Tissue Resource Center	HBTRC - NIH Neurobiobank	Health/Medical/Biomedical	62	Female	4.5	ALS	Negative	Y	Y	Y		Y			N/A	N/A
Harvard Brain Tissue Resource Center	HBTRC - NIH Neurobiobank	Health/Medical/Biomedical	67	Male	25.03	FTD	Negative		Y	Y		Y			No	I-II
Harvard Brain Tissue Resource Center	HBTRC - NIH Neurobiobank	Health/Medical/Biomedical	68	Female	6.63	FTD	Negative		Y			Y			Yes	N/A
Harvard Brain Tissue Resource Center	HBTRC - NIH Neurobiobank	Health/Medical/Biomedical	76	Female	6.38	FTD	Negative		Y	Y		Y			Yes	II
Harvard Brain Tissue Resource Center	HBTRC - NIH Neurobiobank	Health/Medical/Biomedical	77	Female	22.33	ALS	Negative	Y	Y	Y		Y			N/A	II
Harvard Brain Tissue Resource Center	HBTRC - NIH Neurobiobank	Health/Medical/Biomedical	72	Female	15	FTD	Positive		Y	Y		Y			Yes	I
Harvard Brain Tissue Resource Center	HBTRC - NIH Neurobiobank	Health/Medical/Biomedical	63	Male	21.41	FTD	Negative	Y	Y	Y		Y			N/A	I
Harvard Brain Tissue Resource Center	HBTRC - NIH Neurobiobank	Health/Medical/Biomedical	75	Male	20.06	ALS	Negative	Y	Y	Y		Y			Yes	II
Harvard Brain Tissue Resource Center	HBTRC - NIH Neurobiobank	Health/Medical/Biomedical	70	Male	25.92	Control	Negative		Y	Y		Y			N/A	I
Harvard Brain Tissue Resource Center	HBTRC - NIH Neurobiobank	Health/Medical/Biomedical	71	Male	20	Control	Negative	Y	Y						N/A	I
Harvard Brain Tissue Resource Center	HBTRC - NIH Neurobiobank	Health/Medical/Biomedical	81	Male	36.2	FTD	Negative		Y	Y		Y			N/A	II
Harvard Brain Tissue Resource Center	HBTRC - NIH Neurobiobank	Health/Medical/Biomedical	74	Male	18.42	FTD	Negative	Y	Y	Y		Y			Yes	I
Harvard Brain Tissue Resource Center	HBTRC - NIH Neurobiobank	Health/Medical/Biomedical	72	Male	21.76	Control	Negative		Y	Y		Y			N/A	II
Harvard Brain Tissue Resource Center	HBTRC - NIH Neurobiobank	Health/Medical/Biomedical	82	Male	18.17	FTD	Negative		Y	Y		Y			N/A	I
Harvard Brain Tissue Resource Center	HBTRC - NIH Neurobiobank	Health/Medical/Biomedical	57	Female	23.72	FTD	Positive	Y	Y	Y		Y			Yes	II
Harvard Brain Tissue Resource Center	HBTRC - NIH Neurobiobank	Health/Medical/Biomedical	87	Female	10.75	FTD	Negative		Y	Y		Y			N/A	I
Harvard Brain Tissue Resource Center	HBTRC - NIH Neurobiobank	Health/Medical/Biomedical	82	Female	15.7	Control	Negative		Y	Y		Y			N/A	I
Harvard Brain Tissue Resource Center	HBTRC - NIH Neurobiobank	Health/Medical/Biomedical	64	Female	15.83	FTD	Negative		Y	Y		Y			N/A	I
Harvard Brain Tissue Resource Center	HBTRC - NIH Neurobiobank	Health/Medical/Biomedical	46	Female	14.47	ALS	Negative	Y	Y	Y		Y			No	0
Harvard Brain Tissue Resource Center	HBTRC - NIH Neurobiobank	Health/Medical/Biomedical	74	Male	21	Control	Negative		Y	Y		Y			N/A	II
Harvard Brain Tissue Resource Center	HBTRC - NIH Neurobiobank	Health/Medical/Biomedical	72	Male	25.16	Control	Negative		Y	Y		Y			N/A	I
Harvard Brain Tissue Resource Center	HBTRC - NIH Neurobiobank	Health/Medical/Biomedical	65	Male	22.93	Control	Negative			Y		Y			N/A	I
Harvard Brain Tissue Resource Center	HBTRC - NIH Neurobiobank	Health/Medical/Biomedical	86	Female	7.17	FTD	Negative	Y	Y	Y		Y			Yes	III
Harvard Brain Tissue Resource Center	HBTRC - NIH Neurobiobank	Health/Medical/Biomedical	74	Male	27.57	Control	Negative		Y	Y		Y			N/A	I
Harvard Brain Tissue Resource Center	HBTRC - NIH Neurobiobank	Health/Medical/Biomedical	80	Male	18.3	Control	Negative	Y	Y	Y		Y			N/A	II
Harvard Brain Tissue Resource Center	HBTRC - NIH Neurobiobank	Health/Medical/Biomedical	77	Male	25.23	Control	Negative		Y	Y		Y			N/A	II
Harvard Brain Tissue Resource Center	HBTRC - NIH Neurobiobank	Health/Medical/Biomedical	68	Male	16.83	Control	Negative	Y	Y	Y		Y			N/A	II
Harvard Brain Tissue Resource Center	HBTRC - NIH Neurobiobank	Health/Medical/Biomedical	51	Male	22.12	FTD	Negative		Y	Y		Y			No	0
Harvard Brain Tissue Resource Center	HBTRC - NIH Neurobiobank	Health/Medical/Biomedical	71	Female	22.28	Control	Negative	Y	Y						N/A	II
Harvard Brain Tissue Resource Center	HBTRC - NIH Neurobiobank	Health/Medical/Biomedical	66	Female	7.25	FTD	Negative		Y	Y		Y			N/A	VI
Harvard Brain Tissue Resource Center	HBTRC - NIH Neurobiobank	Health/Medical/Biomedical	66	Male	26.2	Control	Negative		Y	Y					N/A	N/A
Harvard Brain Tissue Resource Center	HBTRC - NIH Neurobiobank	Health/Medical/Biomedical	75	Female	24.5	Control	Negative			Y		Y			N/A	II
Harvard Brain Tissue Resource Center	HBTRC - NIH Neurobiobank	Health/Medical/Biomedical	74	Male	15.81	Control	Negative		Y	Y		Y			N/A	0
Harvard Brain Tissue Resource Center	HBTRC - NIH Neurobiobank	Health/Medical/Biomedical	70	Male	23.5	Control	Negative	Y	Y	Y		Y			N/A	I
Harvard Brain Tissue Resource Center	HBTRC - NIH Neurobiobank	Health/Medical/Biomedical	74	Female	12.5	Control	Negative		Y	Y		Y			N/A	N/A
Harvard Brain Tissue Resource Center	HBTRC - NIH Neurobiobank	Health/Medical/Biomedical	60	Male	6.92	FTD	Negative	Y	Y	Y		Y			Yes	I
Harvard Brain Tissue Resource Center	HBTRC - NIH Neurobiobank	Health/Medical/Biomedical	71	Female	16.2	FTD	Negative	Y	Y	Y		Y			Yes	0
Harvard Brain Tissue Resource Center	HBTRC - NIH Neurobiobank	Health/Medical/Biomedical	60	Female	20.37	ALS	Negative	Y	Y	Y		Y			N/A	I
Harvard Brain Tissue Resource Center	HBTRC - NIH Neurobiobank	Health/Medical/Biomedical	73	Male	19.3	Control	Negative		Y	Y		Y			N/A	I
Harvard Brain Tissue Resource Center	HBTRC - NIH Neurobiobank	Health/Medical/Biomedical	65	Male	27.83	Control	Negative		Y	Y		Y			N/A	I
Harvard Brain Tissue Resource Center	HBTRC - NIH Neurobiobank	Health/Medical/Biomedical	87	Female	21.08	FTD	Negative		Y	Y		Y			Yes	IV
Harvard Brain Tissue Resource Center	HBTRC - NIH Neurobiobank	Health/Medical/Biomedical	69	Female	14.33	FTD	Positive	Y	Y	Y		Y			Yes	I
Harvard Brain Tissue Resource Center	HBTRC - NIH Neurobiobank	Health/Medical/Biomedical	80	Female	26.67	Control	Negative		Y						N/A	II
Harvard Brain Tissue Resource Center	HBTRC - NIH Neurobiobank	Health/Medical/Biomedical	89	Female	13.25	FTD	Negative		Y	Y		Y			N/A	0
Harvard Brain Tissue Resource Center	HBTRC - NIH Neurobiobank	Health/Medical/Biomedical	87	Female	12.02	FTD	Negative		Y	Y					Yes	I
Harvard Brain Tissue Resource Center	HBTRC - NIH Neurobiobank	Health/Medical/Biomedical	93	Female	20.42	FTD	Negative		Y	Y		Y			N/A	I
Harvard Brain Tissue Resource Center	HBTRC - NIH Neurobiobank	Health/Medical/Biomedical	87	Male	25.58	FTD	Negative		Y	Y		Y			Yes	0
Harvard Brain Tissue Resource Center	HBTRC - NIH Neurobiobank	Health/Medical/Biomedical	63	Female	26.3	ALS	Negative	Y	Y	Y		Y			Yes	I
Harvard Brain Tissue Resource Center	HBTRC - NIH Neurobiobank	Health/Medical/Biomedical	89	Male	24.2	FTD	Negative		Y	Y		Y			Yes	II
Harvard Brain Tissue Resource Center	HBTRC - NIH Neurobiobank	Health/Medical/Biomedical	84	Male	6.66	FTD	Negative		Y	Y		Y			Yes	III-IV
Harvard Brain Tissue Resource Center	HBTRC - NIH Neurobiobank	Health/Medical/Biomedical	79	Female	24.88	FTD	Negative		Y	Y		Y			N/A	I
Harvard Brain Tissue Resource Center	HBTRC - NIH Neurobiobank	Health/Medical/Biomedical	60	Male	31.62	ALS	Positive	Y	Y	Y		Y			Yes	0
Harvard Brain Tissue Resource Center	HBTRC - NIH Neurobiobank	Health/Medical/Biomedical	71	Male	19.6	FTD	Negative		Y	Y		Y			N/A	0
Harvard Brain Tissue Resource Center	HBTRC - NIH Neurobiobank	Health/Medical/Biomedical	57	Male	5.5	FTD	Negative		Y	Y		Y			No	0
Harvard Brain Tissue Resource Center	HBTRC - NIH Neurobiobank	Health/Medical/Biomedical	74	Male	31	FTD	Negative		Y	Y		Y			N/A	I
Harvard Brain Tissue Resource Center	HBTRC - NIH Neurobiobank	Health/Medical/Biomedical	90	Male	18.75	FTD	Negative		Y			Y			Yes	I
Human Brain and Spinal Fluid Resource Center	UCLA HBSFRC - NIH Neurobiobank	Health/Medical/Biomedical	66	Male	18.3	ALS	Negative	Y	Y	Y		Y			N/A	N/A
Human Brain and Spinal Fluid Resource Center	UCLA HBSFRC - NIH Neurobiobank	Health/Medical/Biomedical	58	Male	6	ALS	Negative	Y	Y	Y		Y			N/A	N/A
Human Brain and Spinal Fluid Resource Center	UCLA HBSFRC - NIH Neurobiobank	Health/Medical/Biomedical	79	Male	22	Control	Negative	Y	Y			Y			N/A	III
Human Brain and Spinal Fluid Resource Center	UCLA HBSFRC - NIH Neurobiobank	Health/Medical/Biomedical	79	Male	20	Control	Negative	Y	Y			Y			N/A	0
Human Brain and Spinal Fluid Resource Center	UCLA HBSFRC - NIH Neurobiobank	Health/Medical/Biomedical	77	Male	15.5	Control	Negative	Y	Y			Y			N/A	0
Human Brain and Spinal Fluid Resource Center	UCLA HBSFRC - NIH Neurobiobank	Health/Medical/Biomedical	82	Female	12.9	Control	Negative	Y	Y			Y			N/A	N/A
Human Brain and Spinal Fluid Resource Center	UCLA HBSFRC - NIH Neurobiobank	Health/Medical/Biomedical	52	Male	16	Control	Negative	Y	Y			Y			N/A	N/A
Human Brain and Spinal Fluid Resource Center	UCLA HBSFRC - NIH Neurobiobank	Health/Medical/Biomedical	82	Male	14	Control	Negative	Y	Y			Y			N/A	III
Human Brain and Spinal Fluid Resource Center	UCLA HBSFRC - NIH Neurobiobank	Health/Medical/Biomedical	79	Female	14	Control	Negative	Y	Y			Y			N/A	0
Human Brain and Spinal Fluid Resource Center	UCLA HBSFRC - NIH Neurobiobank	Health/Medical/Biomedical	72	Male	12.2	Control	Negative	Y	Y			Y			N/A	I-III
Human Brain and Spinal Fluid Resource Center	UCLA HBSFRC - NIH Neurobiobank	Health/Medical/Biomedical	59	Male	19.5	Control	Negative	Y	Y			Y			N/A	N/A
Human Brain and Spinal Fluid Resource Center	UCLA HBSFRC - NIH Neurobiobank	Health/Medical/Biomedical	76	Male	16	Control	Negative	Y	Y			Y			N/A	0
Human Brain and Spinal Fluid Resource Center	UCLA HBSFRC - NIH Neurobiobank	Health/Medical/Biomedical	65	Female	7	ALS	Negative	Y	Y	Y		Y			N/A	0
Human Brain and Spinal Fluid Resource Center	UCLA HBSFRC - NIH Neurobiobank	Health/Medical/Biomedical	69	Female	12.2	ALS	Positive	Y	Y	Y		Y			N/A	N/A
Human Brain and Spinal Fluid Resource Center	UCLA HBSFRC - NIH Neurobiobank	Health/Medical/Biomedical	84	Female	20.9	ALS	Negative	Y	Y	Y		Y			N/A	IV
Human Brain and Spinal Fluid Resource Center	UCLA HBSFRC - NIH Neurobiobank	Health/Medical/Biomedical	50	Male	21	ALS	Negative	Y	Y	Y		Y			N/A	N/A
Human Brain and Spinal Fluid Resource Center	UCLA HBSFRC - NIH Neurobiobank	Health/Medical/Biomedical	53	Male	16.8	ALS	Negative	Y	Y	Y		Y			N/A	N/A
Human Brain and Spinal Fluid Resource Center	UCLA HBSFRC - NIH Neurobiobank	Health/Medical/Biomedical	65	Female	6.7	ALS	Negative	Y	Y	Y		Y			N/A	N/A
Human Brain and Spinal Fluid Resource Center	UCLA HBSFRC - NIH Neurobiobank	Health/Medical/Biomedical	47	Male	16	ALS	Negative	Y	Y	Y		Y			N/A	N/A
Human Brain and Spinal Fluid Resource Center	UCLA HBSFRC - NIH Neurobiobank	Health/Medical/Biomedical	75	Male	21	ALS	Negative	Y	Y	Y		Y			N/A	N/A
Johns Hopkins ALS Postmortem Resources Core	Target ALS Tissue Bank	Health/Medical/Biomedical	70	Female	32	Control	Negative		Y						No	I-II
Johns Hopkins ALS Postmortem Resources Core	Target ALS Tissue Bank	Health/Medical/Biomedical	72	Female	7	ALS	Negative		Y			Y			Yes	III
Johns Hopkins ALS Postmortem Resources Core	Target ALS Tissue Bank	Health/Medical/Biomedical	71	Female	11	ALS	Negative		Y			Y			Yes	0
Johns Hopkins ALS Postmortem Resources Core	Target ALS Tissue Bank	Health/Medical/Biomedical	69	Male	19	ALS	Negative		Y			Y			No	I-II
Johns Hopkins ALS Postmortem Resources Core	Target ALS Tissue Bank	Health/Medical/Biomedical	54	Female	11	ALS	Negative		Y			Y			Yes	0
Johns Hopkins ALS Postmortem Resources Core	Target ALS Tissue Bank	Health/Medical/Biomedical	69	Male	11.5	ALS	Negative		Y			Y			Yes	III-IV
Johns Hopkins ALS Postmortem Resources Core	Target ALS Tissue Bank	Health/Medical/Biomedical	37	Female	14	Control	Negative		Y						No	0
Johns Hopkins ALS Postmortem Resources Core	Target ALS Tissue Bank	Health/Medical/Biomedical	68	Female	14	ALS	Negative		Y			Y			Yes	I
Johns Hopkins ALS Postmortem Resources Core	Target ALS Tissue Bank	Health/Medical/Biomedical	69	Male	19	ALS	Negative		Y			Y			Yes	III-IV
Johns Hopkins ALS Postmortem Resources Core	Target ALS Tissue Bank	Health/Medical/Biomedical	67	Female	11	ALS	Negative		Y			Y			Yes	II
Johns Hopkins ALS Postmortem Resources Core	Target ALS Tissue Bank	Health/Medical/Biomedical	60	Male	17	ALS	Negative		Y			Y			Yes	I-III
Johns Hopkins ALS Postmortem Resources Core	Target ALS Tissue Bank	Health/Medical/Biomedical	66	Male	4	ALS	Negative		Y			Y			No	III-IV
Johns Hopkins ALS Postmortem Resources Core	Target ALS Tissue Bank	Health/Medical/Biomedical	55	Male	18	ALS	Negative		Y			Y			Yes	III-IV
Johns Hopkins ALS Postmortem Resources Core	Target ALS Tissue Bank	Health/Medical/Biomedical	58	Female	12	ALS	Negative		Y			Y			Yes	0
Johns Hopkins ALS Postmortem Resources Core	Target ALS Tissue Bank	Health/Medical/Biomedical	61	Female	22.5	ALS	Positive		Y			Y			Yes	IV
Johns Hopkins ALS Postmortem Resources Core	Target ALS Tissue Bank	Health/Medical/Biomedical	68	Female	8	ALS	Positive		Y			Y			Yes	III
Johns Hopkins ALS Postmortem Resources Core	Target ALS Tissue Bank	Health/Medical/Biomedical	72	Male	6	ALS	Negative		Y			Y			Yes	IV
Johns Hopkins ALS Postmortem Resources Core	Target ALS Tissue Bank	Health/Medical/Biomedical	79	Female	15.5	ALS	Negative		Y			Y			Yes	I-III
Johns Hopkins ALS Postmortem Resources Core	Target ALS Tissue Bank	Health/Medical/Biomedical	53	Male	19	ALS	Negative		Y			Y			Yes	N/A
Johns Hopkins ALS Postmortem Resources Core	Target ALS Tissue Bank	Health/Medical/Biomedical	72	Male	9.5	ALS	Positive		Y			Y			Yes	I-II
Johns Hopkins ALS Postmortem Resources Core	Target ALS Tissue Bank	Health/Medical/Biomedical	68	Male	18	ALS	Negative		Y			Y			Yes	I-II
Johns Hopkins ALS Postmortem Resources Core	Target ALS Tissue Bank	Health/Medical/Biomedical	38	Male	20	ALS	Negative		Y			Y			Yes	0
Johns Hopkins ALS Postmortem Resources Core	Target ALS Tissue Bank	Health/Medical/Biomedical	72	Male	7	Control	Negative		Y						N/A	N/A
Johns Hopkins ALS Postmortem Resources Core	Target ALS Tissue Bank	Health/Medical/Biomedical	71	Female	5	Control	Negative		Y						No	0
Johns Hopkins ALS Postmortem Resources Core	Target ALS Tissue Bank	Health/Medical/Biomedical	78	Male	21	ALS	Negative		Y			Y			Yes	IV
Massachusetts Alzheimer's Disease Research Center	MADRC	Disease Specific: Neurologic disorders	63	Female	6	FTDP	Negative	Y	Y						N/A	N/A
Massachusetts Alzheimer's Disease Research Center	MADRC	Disease Specific: Neurologic disorders	53	Male	16	FTD-DLB	Negative	Y	Y						N/A	N/A
Massachusetts Alzheimer's Disease Research Center	MADRC	Disease Specific: Neurologic disorders	80	Female	24	FTD	Negative	Y	Y						N/A	I
Massachusetts Alzheimer's Disease Research Center	MADRC	Disease Specific: Neurologic disorders	58	Male		FTD	Negative	Y	Y						N/A	N/A
Massachusetts Alzheimer's Disease Research Center	MADRC	Disease Specific: Neurologic disorders	76	Male	24	ALS	Negative		Y	Y					N/A	III
Massachusetts Alzheimer's Disease Research Center	MADRC	Disease Specific: Neurologic disorders	59	Male	8	ALS	Negative		Y	Y					N/A	N/A
Massachusetts Alzheimer's Disease Research Center	MADRC	Disease Specific: Neurologic disorders	63	Male		FTD	Positive	Y	Y						Yes	II
Massachusetts Alzheimer's Disease Research Center	MADRC	Disease Specific: Neurologic disorders	70	Female	6	FTLD-AD	Negative	Y	Y						N/A	III
Massachusetts Alzheimer's Disease Research Center	MADRC	Disease Specific: Neurologic disorders	75	Male	20	FTLD	Negative	Y	Y						N/A	N/A
Massachusetts Alzheimer's Disease Research Center	MADRC	Disease Specific: Neurologic disorders	72	Male	15	FTLD	Positive	Y	Y						Yes	N/A
Massachusetts Alzheimer's Disease Research Center	MADRC	Disease Specific: Neurologic disorders	98	Female		FTD-TAU	Negative	Y	Y						N/A	N/A
Massachusetts Alzheimer's Disease Research Center	MADRC	Disease Specific: Neurologic disorders	72		14	FTLD	Negative	Y	Y						Yes	N/A
Massachusetts Alzheimer's Disease Research Center	MADRC	Disease Specific: Neurologic disorders	93	Female	12	FTLD	Negative	Y	Y						Yes	IV
Massachusetts Alzheimer's Disease Research Center	MADRC	Disease Specific: Neurologic disorders	73	Male	24	FTLD	Negative	Y	Y						Yes	N/A
Massachusetts Alzheimer's Disease Research Center	MADRC	Disease Specific: Neurologic disorders	80	Male	4	FTLD-DLB	Positive	Y	Y						Yes	III
Massachusetts Alzheimer's Disease Research Center	MADRC	Disease Specific: Neurologic disorders	73	Female	7	FTLD-AD	Negative	Y	Y						Yes	VI
Massachusetts Alzheimer's Disease Research Center	MADRC	Disease Specific: Neurologic disorders	67	Male	12	FTD-DLB	Negative	Y	Y						Yes	N/A
Massachusetts Alzheimer's Disease Research Center	MADRC	Disease Specific: Neurologic disorders	63	Male	26	FTLD	Negative	Y	Y						Yes	N/A
Massachusetts Alzheimer's Disease Research Center	MADRC	Disease Specific: Neurologic disorders	61	Male	18	FTD	Negative	Y	Y						No	N/A
Massachusetts Alzheimer's Disease Research Center	MADRC	Disease Specific: Neurologic disorders	66	Male	18	ALS	Negative		Y	Y	Y				No	N/A
Massachusetts Alzheimer's Disease Research Center	MADRC	Disease Specific: Neurologic disorders	70	Female	12	FTD-TAU	Negative	Y	Y						No	N/A
Massachusetts Alzheimer's Disease Research Center	MADRC	Disease Specific: Neurologic disorders	51	Male	24	ALS	Negative		Y	Y	Y				No	N/A
Massachusetts Alzheimer's Disease Research Center	MADRC	Disease Specific: Neurologic disorders	69	Male	24	ALS	Negative		Y	Y	Y				Yes	I
Massachusetts Alzheimer's Disease Research Center	MADRC	Disease Specific: Neurologic disorders	69	Female	16	FTD	Negative	Y	Y						Yes	N/A
Massachusetts Alzheimer's Disease Research Center	MADRC	Disease Specific: Neurologic disorders	78	Male		ALS	Negative			Y	Y				Yes	II
Massachusetts Alzheimer's Disease Research Center	MADRC	Disease Specific: Neurologic disorders	60	Male	24	FTD-ALS	Negative	Y	Y	Y	Y				Yes	N/A
Massachusetts Alzheimer's Disease Research Center	MADRC	Disease Specific: Neurologic disorders	59	Female	6	ALS	Negative		Y	Y	Y				Yes	N/A
Massachusetts Alzheimer's Disease Research Center	MADRC	Disease Specific: Neurologic disorders	47	Male	12	FTD	Negative	Y	Y						No	0
Massachusetts Alzheimer's Disease Research Center	MADRC	Disease Specific: Neurologic disorders	71	Female	12	FTD-TAU	Negative	Y	Y						No	N/A
Massachusetts Alzheimer's Disease Research Center	MADRC	Disease Specific: Neurologic disorders	78	Male	12	FTD-TAU	Negative	Y	Y						No	N/A
Massachusetts Alzheimer's Disease Research Center	MADRC	Disease Specific: Neurologic disorders	52	Female	28	ALS	Negative		Y	Y					Yes	N/A
Massachusetts Alzheimer's Disease Research Center	MADRC	Disease Specific: Neurologic disorders	91	Male	8	ALS	Negative		Y	Y	Y				Yes	N/A
Massachusetts Alzheimer's Disease Research Center	MADRC	Disease Specific: Neurologic disorders	59	Female	20	ALS-FTD	Positive		Y	Y	Y				Yes	N/A
Massachusetts Alzheimer's Disease Research Center	MADRC	Disease Specific: Neurologic disorders	65	Female	36	ALS	Negative		Y	Y	Y				Yes	N/A
Massachusetts Alzheimer's Disease Research Center	MADRC	Disease Specific: Neurologic disorders	60	Male	12	ALS	Negative			Y	Y				Yes	N/A
Massachusetts Alzheimer's Disease Research Center	MADRC	Disease Specific: Neurologic disorders	54	Male	36	ALS	Negative		Y	Y	Y				Yes	N/A
Massachusetts Alzheimer's Disease Research Center	MADRC	Disease Specific: Neurologic disorders	67	Female	19	ALS	Positive		Y	Y	Y				Yes	0
Massachusetts Alzheimer's Disease Research Center	MADRC	Disease Specific: Neurologic disorders	51	Female	15	ALS-FTD	Positive	Y	Y	Y	Y				Yes	N/A
Massachusetts Alzheimer's Disease Research Center	MADRC	Disease Specific: Neurologic disorders	64	Female	44	FTD-AD	Negative	Y	Y						Yes	V
Massachusetts Alzheimer's Disease Research Center	MADRC	Disease Specific: Neurologic disorders	76	Male	14	ALS	Negative		Y	Y	Y				Yes	II
Massachusetts Alzheimer's Disease Research Center	MADRC	Disease Specific: Neurologic disorders	57	Male	24	ALS	Negative		Y	Y	Y				No	II
Massachusetts Alzheimer's Disease Research Center	MADRC	Disease Specific: Neurologic disorders	79	Male	12	FTLD-ALS	Negative	Y	Y	Y	Y				Yes	N/A
Massachusetts Alzheimer's Disease Research Center	MADRC	Disease Specific: Neurologic disorders	50	Male	8	FTD	Negative	Y	Y						Yes	N/A
Massachusetts Alzheimer's Disease Research Center	MADRC	Disease Specific: Neurologic disorders	70	Female	24	ALS	Negative		Y	Y	Y				Yes	I
Massachusetts Alzheimer's Disease Research Center	MADRC	Disease Specific: Neurologic disorders	79	Male	24	ALS	Negative		Y	Y	Y				Yes	N/A
Massachusetts Alzheimer's Disease Research Center	MADRC	Disease Specific: Neurologic disorders	50	Female	24	ALS	Negative		Y	Y	Y				Yes	0
Massachusetts Alzheimer's Disease Research Center	MADRC	Disease Specific: Neurologic disorders	49	Male	18	ALS	Positive		Y	Y	Y				Yes	0
Massachusetts Alzheimer's Disease Research Center	MADRC	Disease Specific: Neurologic disorders	49	Male	279	ALS	Negative		Y	Y	Y				Yes	N/A
Massachusetts Alzheimer's Disease Research Center	MADRC	Disease Specific: Neurologic disorders	55	Male	18	ALS	Negative		Y	Y	Y				Yes	0
Massachusetts Alzheimer's Disease Research Center	MADRC	Disease Specific: Neurologic disorders	70	Female	24	ALS	Negative		Y	Y	Y				Yes	II
Massachusetts Alzheimer's Disease Research Center	MADRC	Disease Specific: Neurologic disorders	65	Male	21	ALS	Negative		Y	Y	Y				Yes	III
Massachusetts Alzheimer's Disease Research Center	MADRC	Disease Specific: Neurologic disorders	71	Female	24	ALS	Negative		Y	Y	Y				Yes	0
Massachusetts Alzheimer's Disease Research Center	MADRC	Disease Specific: Neurologic disorders	59	Female	15	FTD	Positive	Y	Y						Yes	N/A
Massachusetts Alzheimer's Disease Research Center	MADRC	Disease Specific: Neurologic disorders	65	Male		ALS	Negative		Y	Y	Y				Yes	0
Massachusetts Alzheimer's Disease Research Center	MADRC	Disease Specific: Neurologic disorders	66	Male	12	ALS	Negative		Y	Y	Y				Yes	I
Massachusetts Alzheimer's Disease Research Center	MADRC	Disease Specific: Neurologic disorders	49	Male	20	ALS	Negative		Y	Y	Y				N/A	0
Massachusetts Alzheimer's Disease Research Center	MADRC	Disease Specific: Neurologic disorders	75	Female		FTLD	Negative	Y	Y						Yes	III
Massachusetts Alzheimer's Disease Research Center	MADRC	Disease Specific: Neurologic disorders	64	Female	18	ALS	Negative		Y	Y	Y				N/A	I
Massachusetts Alzheimer's Disease Research Center	MADRC	Disease Specific: Neurologic disorders	61	Male	16	FTLD	Negative	Y	Y						Yes	N/A
Massachusetts Alzheimer's Disease Research Center	MADRC	Disease Specific: Neurologic disorders	57	Male	40	ALS	Negative		Y	Y	Y				Yes	0
Massachusetts Alzheimer's Disease Research Center	MADRC	Disease Specific: Neurologic disorders	81	Male	4	ALS	Negative		Y	Y					N/A	0
Massachusetts Alzheimer's Disease Research Center	MADRC	Disease Specific: Neurologic disorders	56	Male		FTLD	Negative	Y	Y						N/A	I
Massachusetts Alzheimer's Disease Research Center	MADRC	Disease Specific: Neurologic disorders	72	Female	16	FTLD	Negative	Y	Y						Yes	N/A
Massachusetts Alzheimer's Disease Research Center	MADRC	Disease Specific: Neurologic disorders	68	Female	13	ALS	Negative		Y	Y	Y				Yes	N/A
Massachusetts Alzheimer's Disease Research Center	MADRC	Disease Specific: Neurologic disorders	84	Female		FTLD	Negative	Y	Y						Yes	III
Massachusetts Alzheimer's Disease Research Center	MADRC	Disease Specific: Neurologic disorders	88	Female	16	FTD-DLB	Negative	Y	Y						No	II
Massachusetts Alzheimer's Disease Research Center	MADRC	Disease Specific: Neurologic disorders	56	Male	22	ALS	Negative		Y	Y					Yes	0
Massachusetts Alzheimer's Disease Research Center	MADRC	Disease Specific: Neurologic disorders	58	Male	36	ALS	Negative		Y	Y	Y				No	0
Massachusetts Alzheimer's Disease Research Center	MADRC	Disease Specific: Neurologic disorders	60	Male	28	FTD	Negative	Y	Y						Yes	IV
Massachusetts Alzheimer's Disease Research Center	MADRC	Disease Specific: Neurologic disorders	67	Male	21	ALS	Negative		Y	Y	Y				No	I
Massachusetts Alzheimer's Disease Research Center	MADRC	Disease Specific: Neurologic disorders	87	Female	5	ALS	Negative		Y	Y	Y				Yes	IV
Massachusetts Alzheimer's Disease Research Center	MADRC	Disease Specific: Neurologic disorders	50	Female	0	ALS	Negative		Y	Y	Y				Yes	0
Massachusetts Alzheimer's Disease Research Center	MADRC	Disease Specific: Neurologic disorders	46	Female	17	ALS	Negative		Y	Y	Y				No	N/A
Massachusetts Alzheimer's Disease Research Center	MADRC	Disease Specific: Neurologic disorders	59	Male	38	ALS	Negative		Y	Y					N/A	0
Massachusetts Alzheimer's Disease Research Center	MADRC	Disease Specific: Neurologic disorders	75	Male	15	FTD	Negative	Y	Y						Yes	0
Massachusetts Alzheimer's Disease Research Center	MADRC	Disease Specific: Neurologic disorders	52	Female	30	ALS-FTD	Negative	Y	Y	Y	Y				Yes	0
Massachusetts Alzheimer's Disease Research Center	MADRC	Disease Specific: Neurologic disorders	57	Female	24	FTD	Negative	Y	Y						No	0
Massachusetts Alzheimer's Disease Research Center	MADRC	Disease Specific: Neurologic disorders	30	Female	30	ALS	Negative		Y	Y	Y				Yes	0
Massachusetts Alzheimer's Disease Research Center	MADRC	Disease Specific: Neurologic disorders	62	Male	24	ALS	Negative		Y	Y	Y				Yes	0
Massachusetts Alzheimer's Disease Research Center	MADRC	Disease Specific: Neurologic disorders	58	Male	30	ALS	Negative		Y	Y	Y				Yes	0
Massachusetts Alzheimer's Disease Research Center	MADRC	Disease Specific: Neurologic disorders	52	Male	20	FTD	Negative	Y	Y						No	N/A
Massachusetts Alzheimer's Disease Research Center	MADRC	Disease Specific: Neurologic disorders	70	Male	14	ALS	Negative		Y	Y	Y				Yes	I
Massachusetts Alzheimer's Disease Research Center	MADRC	Disease Specific: Neurologic disorders	59	Male	31	FTD	Negative	Y	Y						Yes	0
Massachusetts Alzheimer's Disease Research Center	MADRC	Disease Specific: Neurologic disorders	93	Female	28	ALS	Negative		Y	Y	Y				Yes	II
Massachusetts Alzheimer's Disease Research Center	MADRC	Disease Specific: Neurologic disorders	87	Male	38	ALS	Negative		Y	Y	Y				No	II
Massachusetts Alzheimer's Disease Research Center	MADRC	Disease Specific: Neurologic disorders	70	Female	24	ALS	Negative		Y	Y					Yes	0
Massachusetts Alzheimer's Disease Research Center	MADRC	Disease Specific: Neurologic disorders	56	Female	20	ALS	positive		Y	Y	Y				Yes	0
Massachusetts Alzheimer's Disease Research Center	MADRC	Disease Specific: Neurologic disorders	69	Female	69	ALS	Negative		Y	Y					Yes	0
Massachusetts Alzheimer's Disease Research Center	MADRC	Disease Specific: Neurologic disorders	78	Female	24	FTD	Negative	Y	Y						Yes	0
Massachusetts Alzheimer's Disease Research Center	MADRC	Disease Specific: Neurologic disorders	61	Male	22	ALS	Positive		Y	Y	Y				Yes	0
Massachusetts Alzheimer's Disease Research Center	MADRC	Disease Specific: Neurologic disorders	51	Female	20	ALS	Positive		Y	Y	Y				Yes	0
Massachusetts Alzheimer's Disease Research Center	MADRC	Disease Specific: Neurologic disorders	79	Female	61	ALS	Negative		Y	Y	Y				N/A	III
Massachusetts Alzheimer's Disease Research Center	MADRC	Disease Specific: Neurologic disorders				ALS	Negative		Y	Y	Y				Yes	0
Massachusetts Alzheimer's Disease Research Center	MADRC	Disease Specific: Neurologic disorders	55	Male	14	FTD	Negative	Y	Y						Yes	0
Massachusetts Alzheimer's Disease Research Center	MADRC	Disease Specific: Neurologic disorders	61	Male	24	ALS	Positive		Y	Y	Y				Yes	0
Massachusetts Alzheimer's Disease Research Center	MADRC	Disease Specific: Neurologic disorders	49	Female	49	ALS	Negative		Y		Y				Yes	0
Massachusetts Alzheimer's Disease Research Center	MADRC	Disease Specific: Neurologic disorders	57	Male	24	ALS	Negative		Y	Y	Y				N/A	0
Massachusetts Alzheimer's Disease Research Center	MADRC	Disease Specific: Neurologic disorders	53	Male	9	ALS	Negative		Y	Y	Y				N/A	0
Massachusetts Alzheimer's Disease Research Center	MADRC	Disease Specific: Neurologic disorders	57	Female	50	ALS	Negative		Y	Y	Y				No	0
Massachusetts Alzheimer's Disease Research Center	MADRC	Disease Specific: Neurologic disorders	71	Female	4	FTD-TAU	Negative	Y	Y						Yes	IV
Massachusetts Alzheimer's Disease Research Center	MADRC	Disease Specific: Neurologic disorders	35	Male	30	FTD	Negative	Y	Y						No	0
Massachusetts Alzheimer's Disease Research Center	MADRC	Disease Specific: Neurologic disorders	61	Male	24	ALS	Negative		Y	Y	Y				Yes	0
Massachusetts Alzheimer's Disease Research Center	MADRC	Disease Specific: Neurologic disorders	57	Female	24	ALS	Negative		Y	Y					Yes	0
Massachusetts Alzheimer's Disease Research Center	MADRC	Disease Specific: Neurologic disorders	46	Male	24	ALS	Negative		Y	Y					Yes	0
Massachusetts Alzheimer's Disease Research Center	MADRC	Disease Specific: Neurologic disorders	74	Male	24	ALS	Negative		Y	Y	Y				No	0
Massachusetts Alzheimer's Disease Research Center	MADRC	Disease Specific: Neurologic disorders	70	Male	18	ALS	Negative		Y	Y	Y				Yes	0
Massachusetts Alzheimer's Disease Research Center	MADRC	Disease Specific: Neurologic disorders	90	Female	33	ALS	Negative		Y	Y	Y				Yes	II
Massachusetts Alzheimer's Disease Research Center	MADRC	Disease Specific: Neurologic disorders	46	Male	36	ALS	Negative		Y	Y	Y				No	0
Massachusetts Alzheimer's Disease Research Center	MADRC	Disease Specific: Neurologic disorders	74	Female	56	ALS	Negative		Y	Y	Y				Yes	II
Massachusetts Alzheimer's Disease Research Center	MADRC	Disease Specific: Neurologic disorders	65	Male	30	ALS	Negative		Y	Y	Y				Yes	I
Massachusetts Alzheimer's Disease Research Center	MADRC	Disease Specific: Neurologic disorders	63	Male	27	ALS	Negative		Y	Y	Y				Yes	N/A
Massachusetts Alzheimer's Disease Research Center	MADRC	Disease Specific: Neurologic disorders	74	Female	18	ALS	Negative		Y	Y	Y				Yes	II
Massachusetts Alzheimer's Disease Research Center	MADRC	Disease Specific: Neurologic disorders	52	Male	36	ALS	Negative		Y	Y	Y				Yes	0
Massachusetts Alzheimer's Disease Research Center	MADRC	Disease Specific: Neurologic disorders	66	Male	19	ALS	Negative		Y	Y	Y				Yes	II
Massachusetts Alzheimer's Disease Research Center	MADRC	Disease Specific: Neurologic disorders	71	Female	30	ALS	Negative		Y	Y	Y				Yes	II
Massachusetts Alzheimer's Disease Research Center	MADRC	Disease Specific: Neurologic disorders	70	Male	26	ALS	Negative		Y	Y					Yes	VI
Massachusetts Alzheimer's Disease Research Center	MADRC	Disease Specific: Neurologic disorders			20	ALS	Negative		Y	Y	Y				Yes	N/A
Massachusetts Alzheimer's Disease Research Center	MADRC	Disease Specific: Neurologic disorders			26	ALS	Negative		Y	Y	Y				No	0
Massachusetts Alzheimer's Disease Research Center	MADRC	Disease Specific: Neurologic disorders	70	Female	7	ALS	Negative		Y	Y	Y				Yes	II
Massachusetts Alzheimer's Disease Research Center	MADRC	Disease Specific: Neurologic disorders	66	Male	18	ALS	Negative		Y	Y	Y				Yes	N/A
Massachusetts Alzheimer's Disease Research Center	MADRC	Disease Specific: Neurologic disorders	63	Male	30	ALS	Negative		Y	Y	Y				Yes	N/A
Massachusetts Alzheimer's Disease Research Center	MADRC	Disease Specific: Neurologic disorders	68	Male	24	ALS	Positive		Y	Y	Y				Yes	0
Massachusetts Alzheimer's Disease Research Center	MADRC	Disease Specific: Neurologic disorders	51	Male	24	ALS	Negative		Y	Y	Y				Yes	N/A
Mount Sinai/JJ Peters VA Medical Center NIH Brain and Tissue Repository	Mount Sinai NBTR - NIH Neurobiobank	Health/Medical/Biomedical	71	Male	21.62	Control	Negative	Y	Y	Y		Y			No	0
Mount Sinai/JJ Peters VA Medical Center NIH Brain and Tissue Repository	Mount Sinai NBTR - NIH Neurobiobank	Health/Medical/Biomedical	76	Female	4.25	Control	Negative	Y	Y	Y		Y			No	II
Mount Sinai/JJ Peters VA Medical Center NIH Brain and Tissue Repository	Mount Sinai NBTR - NIH Neurobiobank	Health/Medical/Biomedical	79	Female	9.5	ALS	Negative	Y	Y	Y		Y			Yes	I
Mount Sinai/JJ Peters VA Medical Center NIH Brain and Tissue Repository	Mount Sinai NBTR - NIH Neurobiobank	Health/Medical/Biomedical	72	Male	50.67	FTD	Positive	Y	Y	Y		Y			N/A	III
Mount Sinai/JJ Peters VA Medical Center NIH Brain and Tissue Repository	Mount Sinai NBTR - NIH Neurobiobank	Health/Medical/Biomedical	74	Female	6.83	ALS	Negative	Y	Y	Y		Y			N/A	II
Mount Sinai/JJ Peters VA Medical Center NIH Brain and Tissue Repository	Mount Sinai NBTR - NIH Neurobiobank	Health/Medical/Biomedical	68	Male	2.75	Control	Negative	Y	Y	Y		Y			No	II
Mount Sinai/JJ Peters VA Medical Center NIH Brain and Tissue Repository	Mount Sinai NBTR - NIH Neurobiobank	Health/Medical/Biomedical	92	Female	9.42	FTD	Negative	Y	Y	Y		Y			Yes	VI
Mount Sinai/JJ Peters VA Medical Center NIH Brain and Tissue Repository	Mount Sinai NBTR - NIH Neurobiobank	Health/Medical/Biomedical	92	Female	4.17	ALS	Negative	Y	Y	Y		Y			N/A	I
Mount Sinai/JJ Peters VA Medical Center NIH Brain and Tissue Repository	Mount Sinai NBTR - NIH Neurobiobank	Health/Medical/Biomedical	77	Male	3.87	FTD	Negative	Y	Y	Y		Y			Yes	I
Mount Sinai/JJ Peters VA Medical Center NIH Brain and Tissue Repository	Mount Sinai NBTR - NIH Neurobiobank	Health/Medical/Biomedical	50	Male	25	Control	Negative	Y	Y	Y		Y			No	0
Mount Sinai/JJ Peters VA Medical Center NIH Brain and Tissue Repository	Mount Sinai NBTR - NIH Neurobiobank	Health/Medical/Biomedical	61	Male	14.5	Control	Negative	Y	Y	Y		Y			No	0
Mount Sinai/JJ Peters VA Medical Center NIH Brain and Tissue Repository	Mount Sinai NBTR - NIH Neurobiobank	Health/Medical/Biomedical	79	Female	7.25	FTD	Negative	Y	Y	Y		Y			N/A	0
Mount Sinai/JJ Peters VA Medical Center NIH Brain and Tissue Repository	Mount Sinai NBTR - NIH Neurobiobank	Health/Medical/Biomedical	72	Female	7.5	FTD	Negative	Y	Y	Y		Y			Yes	I
Mount Sinai/JJ Peters VA Medical Center NIH Brain and Tissue Repository	Mount Sinai NBTR - NIH Neurobiobank	Health/Medical/Biomedical	52	Female	14.52	Control	Negative	Y	Y	Y		Y			No	0
Mount Sinai/JJ Peters VA Medical Center NIH Brain and Tissue Repository	Mount Sinai NBTR - NIH Neurobiobank	Health/Medical/Biomedical	63	Male	16.77	Control	Negative	Y	Y	Y		Y			No	0
Mount Sinai/JJ Peters VA Medical Center NIH Brain and Tissue Repository	Mount Sinai NBTR - NIH Neurobiobank	Health/Medical/Biomedical	66	Male	11.25	Control	Negative	Y	Y	Y		Y			No	I
Mount Sinai/JJ Peters VA Medical Center NIH Brain and Tissue Repository	Mount Sinai NBTR - NIH Neurobiobank	Health/Medical/Biomedical	55	Male	23.38	Control	Negative	Y	Y	Y		Y			No	0
Mount Sinai/JJ Peters VA Medical Center NIH Brain and Tissue Repository	Mount Sinai NBTR - NIH Neurobiobank	Health/Medical/Biomedical	61	Female	11.72	Control	Negative	Y	Y	Y		Y			No	0
Oxford Brain Bank	Oxford Brain Bank	Other: Nervous system	78	Male	48	ALS	Negative	Y	Y		Y	Y	Y	Y	Yes	N/A
Oxford Brain Bank	Oxford Brain Bank	Other: Nervous system	54	Male	72	ALS	Negative	Y	Y		Y		Y	Y	Yes	0
Oxford Brain Bank	Oxford Brain Bank	Other: Nervous system	95	Male	72	Control	Negative	Y	Y		Y	Y	Y	Y	N/A	III-IV
Oxford Brain Bank	Oxford Brain Bank	Other: Nervous system	57	Male	48	ALS	Positive	Y	Y		Y	Y	Y	Y	N/A	N/A
Oxford Brain Bank	Oxford Brain Bank	Other: Nervous system	81	Female	0	ALS	Negative	Y	Y		Y	Y	Y	Y	Yes	N/A
Oxford Brain Bank	Oxford Brain Bank	Other: Nervous system	62	Male	48	ALS-FTD	Positive	Y	Y		Y		Y		N/A	N/A
Oxford Brain Bank	Oxford Brain Bank	Other: Nervous system	87	Female	24	Control	Negative	Y	Y		Y	Y	Y	Y	N/A	I-II
Oxford Brain Bank	Oxford Brain Bank	Other: Nervous system	78	Male	24	ALS	Negative	Y	Y		Y	Y	Y	Y	N/A	N/A
Oxford Brain Bank	Oxford Brain Bank	Other: Nervous system	82	Male	24	ALS	Negative	Y	Y		Y	Y	Y	Y	Yes	III-IV
Oxford Brain Bank	Oxford Brain Bank	Other: Nervous system	93	Female	24	Control	Negative	Y	Y		Y	Y	Y	Y	N/A	III-IV
Oxford Brain Bank	Oxford Brain Bank	Other: Nervous system	76	Male	48	ALS	Negative	Y	Y		Y	Y	Y	Y	N/A	III-IV
Oxford Brain Bank	Oxford Brain Bank	Other: Nervous system	36	Female	48	Control	Negative	Y	Y		Y	Y	Y	Y	N/A	0
Oxford Brain Bank	Oxford Brain Bank	Other: Nervous system	57	Male	48	Control	Negative	Y	Y			Y	Y	Y	N/A	0
Oxford Brain Bank	Oxford Brain Bank	Other: Nervous system	92	Female	72	Control	Negative	Y	Y		Y	Y	Y	Y	N/A	I-II
Oxford Brain Bank	Oxford Brain Bank	Other: Nervous system	49	Female	48	ALS	Negative	Y	Y		Y	Y	Y	Y	Yes	I-II
Oxford Brain Bank	Oxford Brain Bank	Other: Nervous system	90	Female	72	FTD	Negative	Y	Y		Y	Y	Y	Y	Yes	III-IV
Oxford Brain Bank	Oxford Brain Bank	Other: Nervous system	81	Female	48	ALS	Positive	Y	Y		Y	Y	Y	Y	Yes	N/A
Oxford Brain Bank	Oxford Brain Bank	Other: Nervous system	89	Female	48	Control	Negative	Y	Y		Y	Y	Y	Y	N/A	I-II
Oxford Brain Bank	Oxford Brain Bank	Other: Nervous system	86	Female	24	Control	Negative	Y	Y			Y	Y	Y	N/A	i-II
Oxford Brain Bank	Oxford Brain Bank	Other: Nervous system	85	Male	24	ALS	Negative	Y	Y		Y	Y	Y	Y	Yes	i-II
Oxford Brain Bank	Oxford Brain Bank	Other: Nervous system	68	Female	24	Control	Negative	Y	Y			Y	Y	Y	N/A	0
Oxford Brain Bank	Oxford Brain Bank	Other: Nervous system	56	Male	48	Control	Negative	Y	Y			Y	Y	Y	N/A	I-II
Oxford Brain Bank	Oxford Brain Bank	Other: Nervous system	74	Male	48	Control	Negative	Y				Y	Y	Y	N/A	I-II
Oxford Brain Bank	Oxford Brain Bank	Other: Nervous system	74	Male	48	FTD-AD	Negative	Y	Y		Y	Y	Y	Y	No	V-VI
Oxford Brain Bank	Oxford Brain Bank	Other: Nervous system	59	Female	24	ALS	Negative	Y	Y		Y	Y	Y	Y	Yes	N/A
Oxford Brain Bank	Oxford Brain Bank	Other: Nervous system	68	Male	24	ALS	Negative	Y	Y			Y	Y	Y	Yes	I-II
Oxford Brain Bank	Oxford Brain Bank	Other: Nervous system	86	Female	96	Control	Negative	Y	Y		Y	Y	Y	Y	N/A	V-VI
Oxford Brain Bank	Oxford Brain Bank	Other: Nervous system	73	Female	48	FTD-TAU	Negative	Y	Y			Y	Y	Y	N/A	V-VI
Oxford Brain Bank	Oxford Brain Bank	Other: Nervous system	65	Male	48	ALS	Positive	Y	Y				Y	Y	N/A	V-VI
Oxford Brain Bank	Oxford Brain Bank	Other: Nervous system	77	Female	48	ALS	Negative	Y	Y		Y	Y	Y	Y	Yes	I-II
Oxford Brain Bank	Oxford Brain Bank	Other: Nervous system	93	Male	72	FTD	Negative	Y	Y			Y	Y	Y	Yes	III-IV
Oxford Brain Bank	Oxford Brain Bank	Other: Nervous system	87	Male	96	Control	Negative	Y	Y			Y	Y	Y	N/A	III-IV
Oxford Brain Bank	Oxford Brain Bank	Other: Nervous system	42	Female	48	ALS	Negative	Y	Y		Y				N/A	0
Oxford Brain Bank	Oxford Brain Bank	Other: Nervous system	94	Female	24	Control	Negative	Y	Y		Y	Y	Y	Y	N/A	V-VI
Oxford Brain Bank	Oxford Brain Bank	Other: Nervous system	71	Female	72	ALS	Negative	Y	Y		Y	Y	Y	Y	Yes	N/A
Oxford Brain Bank	Oxford Brain Bank	Other: Nervous system	77	Female	48	ALS-FTD	Negative	Y	Y		Y	Y	Y	Y	Yes	I-II
Oxford Brain Bank	Oxford Brain Bank	Other: Nervous system	54	Male	96	FTD	Negative	Y	Y		Y	Y	Y	Y	Yes	0
Oxford Brain Bank	Oxford Brain Bank	Other: Nervous system	34	Male	24	ALS	Negative	Y	Y		Y				N/A	0
Oxford Brain Bank	Oxford Brain Bank	Other: Nervous system	71	Male	24	Control	Negative	Y	Y		Y	Y	Y	Y	N/A	I-II
Oxford Brain Bank	Oxford Brain Bank	Other: Nervous system	88	Male	48	ALS	Negative	Y	Y		Y	Y	Y	Y	Yes	I-II
Oxford Brain Bank	Oxford Brain Bank	Other: Nervous system	69	Female	120	ALS	Negative	Y	Y		Y	Y	Y	Y	N/A	N/A
Oxford Brain Bank	Oxford Brain Bank	Other: Nervous system	73	Male	24	ALS	Negative	Y	Y		Y	Y	Y	Y	Yes	N/A
Oxford Brain Bank	Oxford Brain Bank	Other: Nervous system	71	Female	48	FTD	Negative	Y	Y		Y	Y	Y	Y	N/A	N/A
Oxford Brain Bank	Oxford Brain Bank	Other: Nervous system	82	Male	24	ALS	Negative	Y	Y		Y	Y	Y	Y	Yes	I-II
Oxford Brain Bank	Oxford Brain Bank	Other: Nervous system	55	Male	24	Control	Negative	Y	Y			Y	Y	Y	N/A	0
Oxford Brain Bank	Oxford Brain Bank	Other: Nervous system	55	Male	72	ALS-FTD	Positive	Y	Y		Y				N/A	0
Oxford Brain Bank	Oxford Brain Bank	Other: Nervous system	70	Male	72	FTD-CBD	Negative	Y	Y		Y	Y	Y	Y	N/A	0
Oxford Brain Bank	Oxford Brain Bank	Other: Nervous system	62	Male	24	ALS-FTD	Negative	Y	Y		Y	Y	Y	Y	Yes	I-II
Oxford Brain Bank	Oxford Brain Bank	Other: Nervous system	86	Male	24	ALS	Negative	Y	Y		Y	Y	Y	Y	Yes	III-IV
Oxford Brain Bank	Oxford Brain Bank	Other: Nervous system	66	Male	72	ALS	Positive	Y	Y		Y				N/A	N/A
Oxford Brain Bank	Oxford Brain Bank	Other: Nervous system	104	Male	48	Control	Negative	Y	Y			Y	Y	Y	N/A	I-II
Oxford Brain Bank	Oxford Brain Bank	Other: Nervous system	52	Female	24	ALS	Negative	Y	Y			Y	Y	Y	Yes	N/A
Oxford Brain Bank	Oxford Brain Bank	Other: Nervous system	71	Female	24	ALS-PD	Negative	Y	Y			Y	Y	Y	N/A	N/A
Oxford Brain Bank	Oxford Brain Bank	Other: Nervous system	81	Female	120	ALS	Negative	Y	Y			Y	Y	Y	Yes	I-II
Oxford Brain Bank	Oxford Brain Bank	Other: Nervous system	44	Male	72	ALS	Negative	Y	Y			Y	Y	Y	Yes	N/A
Oxford Brain Bank	Oxford Brain Bank	Other: Nervous system	77	Female	72	Control	Negative	Y	Y			Y	Y	Y	N/A	I-II
Oxford Brain Bank	Oxford Brain Bank	Other: Nervous system	77	Female	24	ALS	Negative	Y	Y		Y	Y	Y	Y	Yes	0
Oxford Brain Bank	Oxford Brain Bank	Other: Nervous system	63	Male	48	ALS	Negative	Y	Y		Y	Y	Y	Y	Yes	0
Oxford Brain Bank	Oxford Brain Bank	Other: Nervous system	94	Female	24	Control	Negative	Y	Y		Y	Y	Y	Y	N/A	I-II
Oxford Brain Bank	Oxford Brain Bank	Other: Nervous system	69	Female	48	ALS-MS	Negative	Y	Y		Y	Y	Y	Y	Yes	0
Oxford Brain Bank	Oxford Brain Bank	Other: Nervous system	77	Female	72	Control	Negative	Y	Y		Y	Y	Y	Y	N/A	III-IV
Oxford Brain Bank	Oxford Brain Bank	Other: Nervous system	18	Female	72	ALS	Negative	Y	Y		Y		Y	Y	N/A	0
Oxford Brain Bank	Oxford Brain Bank	Other: Nervous system	87	Male	24	Control	Negative	Y	Y			Y	Y	Y	N/A	N/A
Oxford Brain Bank	Oxford Brain Bank	Other: Nervous system	50	Male	24	ALS	Negative	Y	Y		Y	Y	Y	Y	Yes	0
Oxford Brain Bank	Oxford Brain Bank	Other: Nervous system	65	Female	72	ALS	Negative	Y	Y		Y	Y	Y	Y	Yes	N/A
Oxford Brain Bank	Oxford Brain Bank	Other: Nervous system	68	Male	48	ALS	Negative	Y	Y		Y	Y	Y	Y	Yes	I-II
Oxford Brain Bank	Oxford Brain Bank	Other: Nervous system	73	Male	72	FTD	Negative	Y	Y		Y	Y	Y	Y	Yes	N/A
Oxford Brain Bank	Oxford Brain Bank	Other: Nervous system	42	Female	72	ALS	Positive	Y	Y		Y	Y	Y		N/A	I-II
Oxford Brain Bank	Oxford Brain Bank	Other: Nervous system	71	Female	96	ALS	Negative	Y	Y						N/A	N/A
Oxford Brain Bank	Oxford Brain Bank	Other: Nervous system	66	Male	48	ALS	Negative	Y	Y		Y	Y	Y	Y	Yes	N/A
Oxford Brain Bank	Oxford Brain Bank	Other: Nervous system	84	Female	48	ALS	Negative	Y	Y		Y	Y	Y	Y	Yes	I-II
Oxford Brain Bank	Oxford Brain Bank	Other: Nervous system	81	Male	96	ALS	Negative	Y	Y		Y	Y	Y	Y	Yes	III-IV
Oxford Brain Bank	Oxford Brain Bank	Other: Nervous system	56	Female	48	Control	Negative	Y	Y			Y	Y	Y	N/A	0
Oxford Brain Bank	Oxford Brain Bank	Other: Nervous system	67	Female	48	ALS	Negative	Y	Y		Y	Y	Y	Y	Yes	N/A
Oxford Brain Bank	Oxford Brain Bank	Other: Nervous system	70	Male	48	Control	Negative	Y	Y		Y	Y	Y	Y	N/A	I-II
Oxford Brain Bank	Oxford Brain Bank	Other: Nervous system	74	Female	48	ALS	Negative	Y	Y		Y	Y	Y	Y	Yes	N/A
Oxford Brain Bank	Oxford Brain Bank	Other: Nervous system	55	Male	96	ALS	Negative	Y	Y		Y	Y	Y	Y	Yes	N/A
Oxford Brain Bank	Oxford Brain Bank	Other: Nervous system	53	Female	48	ALS	Positive	Y	Y		Y	Y	Y	Y	Yes	N/A
Oxford Brain Bank	Oxford Brain Bank	Other: Nervous system	59	Male	24	Control	Negative	Y	Y		Y	Y	Y	Y	N/A	I-II
UCSD ALS bank	Target ALS Tissue Bank	Health/Medical/Biomedical	61	Female	5	ALS	Negative		Y			Y			Yes	I-II
UCSD ALS bank	Target ALS Tissue Bank	Health/Medical/Biomedical	62	Male	3	ALS	Negative		Y			Y			Yes	I-II
UCSD ALS bank	Target ALS Tissue Bank	Health/Medical/Biomedical	67	Female	3.5	ALS	Negative		Y			Y			Yes	I-II
UCSD ALS bank	Target ALS Tissue Bank	Health/Medical/Biomedical	63	Female	3.5	ALS	Negative		Y			Y			Yes	I-II
UCSD ALS bank	Target ALS Tissue Bank	Health/Medical/Biomedical	69	Female	5	ALS	Positive		Y			Y			Yes	I-II
UCSD ALS bank	Target ALS Tissue Bank	Health/Medical/Biomedical	70	Female	4	ALS	Negative		Y			Y			Yes	I-II
UCSD ALS bank	Target ALS Tissue Bank	Health/Medical/Biomedical	68	Male	4	ALS	Negative		Y			Y			Yes	0
UCSD ALS bank	Target ALS Tissue Bank	Health/Medical/Biomedical	92	Female	10	Control	Negative		Y			Y			N/A	I-II
UCSD ALS bank	Target ALS Tissue Bank	Health/Medical/Biomedical	74	Male	12	ALS	Negative		Y			Y			Yes	0
UCSD ALS bank	Target ALS Tissue Bank	Health/Medical/Biomedical	74	Male	9.5	ALS	Negative		Y			Y			Yes	0
UCSD ALS bank	Target ALS Tissue Bank	Health/Medical/Biomedical	49	Male	10	ALS	Negative		Y			Y			Yes	I-II
UCSD ALS bank	Target ALS Tissue Bank	Health/Medical/Biomedical	69	Male	9	ALS	Negative		Y			Y			No	N/A
UCSD ALS bank	Target ALS Tissue Bank	Health/Medical/Biomedical	53	Male	9	ALS	Negative		Y			Y			Yes	N/A
UCSD ALS bank	Target ALS Tissue Bank	Health/Medical/Biomedical	54	Female	8	ALS	Negative		Y			Y			Yes	N/A
UCSD ALS bank	Target ALS Tissue Bank	Health/Medical/Biomedical	66	Male		ALS	Negative		Y			Y			Yes	N/A
UCSD ALS bank	Target ALS Tissue Bank	Health/Medical/Biomedical	69	Male	2.5	ALS	Negative		Y			Y			Yes	N/A
UCSD ALS bank	Target ALS Tissue Bank	Health/Medical/Biomedical	72	Male	4.5	ALS	Positive		Y			Y			Yes	0
UCSD ALS bank	Target ALS Tissue Bank	Health/Medical/Biomedical	56	Female	4	ALS	Negative					Y			N/A	N/A
UCSD ALS bank	Target ALS Tissue Bank	Health/Medical/Biomedical	67	Male	3	ALS	Negative		Y			Y			Yes	N/A
UCSD ALS bank	Target ALS Tissue Bank	Health/Medical/Biomedical	57	Male	9	ALS	Negative		Y			Y			N/A	N/A
UCSD ALS bank	Target ALS Tissue Bank	Health/Medical/Biomedical	45	Female	6.27	ALS	Negative		Y			Y			N/A	N/A
UCSD ALS bank	Target ALS Tissue Bank	Health/Medical/Biomedical	70	Male	6	ALS	Positive		Y			Y			Yes	I-II
UCSD ALS bank	Target ALS Tissue Bank	Health/Medical/Biomedical	67	Male	6	ALS	Negative		Y			Y			Yes	N/A
UCSD ALS bank	Target ALS Tissue Bank	Health/Medical/Biomedical	69	Female	5.25	ALS	Negative		Y			Y			Yes	N/A
UCSD ALS bank	Target ALS Tissue Bank	Health/Medical/Biomedical	66	Female	12	ALS	Negative		Y			Y			N/A	0
UCSD ALS bank	Target ALS Tissue Bank	Health/Medical/Biomedical	63	Male	6.5	ALS	Negative		Y			Y			No	N/A
University of Maryland Brian and Tissue Bank	UMBTB Controls - NIH Neurobiobank	Health/Medical/Biomedical	86	Female	22	Control	Negative		Y	Y					N/A	N/A
University of Maryland Brian and Tissue Bank	UMBTB Controls - NIH Neurobiobank	Health/Medical/Biomedical	72	Female	19	Control	Negative	Y	Y	Y		Y			N/A	N/A
University of Maryland Brian and Tissue Bank	UMBTB Controls - NIH Neurobiobank	Health/Medical/Biomedical	73	Female	13	Control	Negative	Y	Y	Y		Y			N/A	N/A
University of Maryland Brian and Tissue Bank	UMBTB Cases - NIH Neurobiobank	Disease Specific: Neurologic disorders	65	Male	12	FTD	Negative	Y	Y	Y		Y			N/A	N/A
University of Maryland Brian and Tissue Bank	UMBTB Cases - NIH Neurobiobank	Disease Specific: Neurologic disorders	67	Male	16	FTD-IBM	Negative	Y	Y	Y		Y			N/A	0
University of Maryland Brian and Tissue Bank	UMBTB Controls - NIH Neurobiobank	Health/Medical/Biomedical	79	Male	5	Control	Negative	Y	Y	Y		Y			N/A	N/A
University of Maryland Brian and Tissue Bank	UMBTB Controls - NIH Neurobiobank	Health/Medical/Biomedical	86	Male	23	Control	Negative	Y	Y	Y		Y			N/A	N/A
University of Maryland Brian and Tissue Bank	UMBTB Controls - NIH Neurobiobank	Health/Medical/Biomedical	76	Female	3	Control	Negative	Y	Y	Y		Y			N/A	N/A
University of Maryland Brian and Tissue Bank	UMBTB Controls - NIH Neurobiobank	Health/Medical/Biomedical	77	Female	25	Control	Negative	Y	Y			Y			N/A	N/A
University of Maryland Brian and Tissue Bank	UMBTB Controls - NIH Neurobiobank	Health/Medical/Biomedical	81	Male	17	Control	Negative	Y	Y	Y		Y			N/A	N/A
University of Maryland Brian and Tissue Bank	UMBTB Controls - NIH Neurobiobank	Health/Medical/Biomedical	79	Male	10	Control	Negative	Y	Y	Y		Y			N/A	N/A
University of Maryland Brian and Tissue Bank	UMBTB Controls - NIH Neurobiobank	Health/Medical/Biomedical	67	Male	23	Control	Negative	Y	Y	Y		Y			N/A	0
University of Maryland Brian and Tissue Bank	UMBTB Controls - NIH Neurobiobank	Health/Medical/Biomedical	80	Female	10	Control	Negative	Y	Y	Y		Y			N/A	N/A
University of Maryland Brian and Tissue Bank	UMBTB Controls - NIH Neurobiobank	Health/Medical/Biomedical	69	Male	23	Control	Negative	Y	Y	Y		Y			N/A	N/A
University of Maryland Brian and Tissue Bank	UMBTB Controls - NIH Neurobiobank	Health/Medical/Biomedical	84	Male	12	Control	Negative	Y	Y	Y		Y			N/A	N/A
University of Maryland Brian and Tissue Bank	UMBTB Controls - NIH Neurobiobank	Health/Medical/Biomedical	70	Female	24	Control	Negative	Y	Y	Y		Y			N/A	N/A
University of Maryland Brian and Tissue Bank	UMBTB Controls - NIH Neurobiobank	Health/Medical/Biomedical	73	Female	20	Control	Negative	Y	Y	Y		Y			N/A	N/A
University of Maryland Brian and Tissue Bank	UMBTB Controls - NIH Neurobiobank	Health/Medical/Biomedical	68	Female	24	Control	Negative	Y	Y	Y		Y			N/A	N/A
University of Maryland Brian and Tissue Bank	UMBTB Cases - NIH Neurobiobank	Disease Specific: Neurologic disorders	63	Female	20	FTD	Negative	Y	Y	Y		Y			Yes	I-III
University of Maryland Brian and Tissue Bank	UMBTB Controls - NIH Neurobiobank	Health/Medical/Biomedical	82	Male	22	Control	Negative	Y	Y	Y		Y			N/A	N/A
University of Maryland Brian and Tissue Bank	UMBTB Controls - NIH Neurobiobank	Health/Medical/Biomedical	70	Male	12	Control	Negative	Y	Y	Y		Y			N/A	N/A
University of Maryland Brian and Tissue Bank	UMBTB Controls - NIH Neurobiobank	Health/Medical/Biomedical	65	Male	25	Control	Negative	Y	Y	Y		Y			N/A	N/A
University of Maryland Brian and Tissue Bank	UMBTB Controls - NIH Neurobiobank	Health/Medical/Biomedical	78	Male	19	Control	Negative	Y	Y	Y		Y			N/A	N/A
University of Maryland Brian and Tissue Bank	UMBTB Controls - NIH Neurobiobank	Health/Medical/Biomedical	67	Male	15	Control	Negative	Y	Y	Y		Y			N/A	N/A
University of Maryland Brian and Tissue Bank	UMBTB Cases - NIH Neurobiobank	Disease Specific: Neurologic disorders	60	Male	13	FTD	Negative	Y	Y	Y		Y			Yes	0
University of Maryland Brian and Tissue Bank	UMBTB Cases - NIH Neurobiobank	Disease Specific: Neurologic disorders	71	Female	28	ALS	Negative	Y	Y	Y		Y			Yes	N/A
University of Maryland Brian and Tissue Bank	UMBTB Cases - NIH Neurobiobank	Disease Specific: Neurologic disorders	50	Male	38	ALS	Negative	Y	Y	Y		Y			Yes	V
University of Maryland Brian and Tissue Bank	UMBTB Cases - NIH Neurobiobank	Disease Specific: Neurologic disorders	77	Female	28	ALS	Negative	Y	Y	Y		Y			Yes	N/A
University of Maryland Brian and Tissue Bank	UMBTB Cases - NIH Neurobiobank	Disease Specific: Neurologic disorders	60	Male	9	ALS	Negative	Y	Y	Y		Y			Yes	0
University of Maryland Brian and Tissue Bank	UMBTB Cases - NIH Neurobiobank	Disease Specific: Neurologic disorders	63	Female	5	ALS	Negative	Y	Y	Y		Y			No	0
University of Maryland Brian and Tissue Bank	UMBTB Cases - NIH Neurobiobank	Disease Specific: Neurologic disorders	62	Male	48	ALS	Negative	Y	Y	Y		Y			Yes	0
University of Maryland Brian and Tissue Bank	UMBTB Cases - NIH Neurobiobank	Disease Specific: Neurologic disorders	61	Female	3	ALS	Negative	Y	Y	Y		Y			No	0
University of Maryland Brian and Tissue Bank	UMBTB Cases - NIH Neurobiobank	Disease Specific: Neurologic disorders	71	Female	17	ALS	Negative	Y	Y	Y		Y			Yes	0
University of Maryland Brian and Tissue Bank	UMBTB Controls - NIH Neurobiobank	Health/Medical/Biomedical	82	Female	14	Control	Negative	Y	Y	Y		Y			N/A	III
University of Maryland Brian and Tissue Bank	UMBTB Controls - NIH Neurobiobank	Health/Medical/Biomedical	74	Male	18	Control	Negative	Y	Y	Y		Y			N/A	I
University of Maryland Brian and Tissue Bank	UMBTB Controls - NIH Neurobiobank	Health/Medical/Biomedical	66	Female	25	Control	Negative	Y	Y	Y		Y			N/A	III
University of Maryland Brian and Tissue Bank	UMBTB Controls - NIH Neurobiobank	Health/Medical/Biomedical	75	Male	18	Control	Negative	Y	Y	Y		Y			N/A	N/A
University of Maryland Brian and Tissue Bank	UMBTB Cases - NIH Neurobiobank	Disease Specific: Neurologic disorders	60	Male	20	ALS	Negative	Y	Y	Y		Y			Yes	III
University of Maryland Brian and Tissue Bank	UMBTB Controls - NIH Neurobiobank	Health/Medical/Biomedical	75	Male	17	Control	Negative	Y	Y	Y		Y			N/A	I
University of Maryland Brian and Tissue Bank	UMBTB Cases - NIH Neurobiobank	Disease Specific: Neurologic disorders	79	Female	14	ALS-AD	Negative	Y	Y	Y		Y			Yes	IV
University of Maryland Brian and Tissue Bank	UMBTB Cases - NIH Neurobiobank	Disease Specific: Neurologic disorders	50	Male	19	ALS	Negative	Y	Y	Y		Y			Yes	0
University of Maryland Brian and Tissue Bank	UMBTB Cases - NIH Neurobiobank	Disease Specific: Neurologic disorders	57	Male	31	ALS	Negative	Y	Y	Y		Y			Yes	I
University of Maryland Brian and Tissue Bank	UMBTB Cases - NIH Neurobiobank	Disease Specific: Neurologic disorders	68	Female	17	ALS	Negative	Y	Y	Y		Y			No	N/A
University of Maryland Brian and Tissue Bank	UMBTB Cases - NIH Neurobiobank	Disease Specific: Neurologic disorders	60	Female	25	ALS	Negative	Y	Y	Y		Y			No	III
University of Maryland Brian and Tissue Bank	UMBTB Controls - NIH Neurobiobank	Health/Medical/Biomedical	71	Male	18	Control	Negative	Y	Y	Y		Y			N/A	N/A
University of Maryland Brian and Tissue Bank	UMBTB Controls - NIH Neurobiobank	Health/Medical/Biomedical	69	Male	23	Control	Negative	Y	Y	Y		Y			N/A	II
University of Maryland Brian and Tissue Bank	UMBTB Cases - NIH Neurobiobank	Disease Specific: Neurologic disorders	54	Female	12	ALS	Negative	Y	Y	Y		Y			Yes	N/A
University of Maryland Brian and Tissue Bank	UMBTB Cases - NIH Neurobiobank	Disease Specific: Neurologic disorders	74	Female	7	ALS	Negative	Y	Y	Y		Y			No	III
University of Maryland Brian and Tissue Bank	UMBTB Cases - NIH Neurobiobank	Disease Specific: Neurologic disorders	65	Male	7	ALS	Negative	Y	Y	Y		Y			Yes	III
University of Maryland Brian and Tissue Bank	UMBTB Cases - NIH Neurobiobank	Disease Specific: Neurologic disorders	73	Female	5	ALS	Positive	Y	Y	Y		Y			Yes	IV
University of Maryland Brian and Tissue Bank	UMBTB Cases - NIH Neurobiobank	Disease Specific: Neurologic disorders	58	Male	3	ALS-AD	Negative	Y	Y	Y		Y			Yes	IV
University of Maryland Brian and Tissue Bank	UMBTB Cases - NIH Neurobiobank	Disease Specific: Neurologic disorders	56	Male	22	ALS	Negative	Y	Y	Y		Y			No	N/A
University of Maryland Brian and Tissue Bank	UMBTB Cases - NIH Neurobiobank	Disease Specific: Neurologic disorders	77	Male	14	ALS	Negative	Y	Y	Y		Y			No	II
University of Maryland Brian and Tissue Bank	UMBTB Cases - NIH Neurobiobank	Disease Specific: Neurologic disorders	67	Male	24	FTD	Positive	Y	Y	Y		Y			Yes	I-II
University of Maryland Brian and Tissue Bank	UMBTB Cases - NIH Neurobiobank	Disease Specific: Neurologic disorders	65	Male	8	FTD	Negative	Y	Y	Y		Y			Yes	0
University of Maryland Brian and Tissue Bank	UMBTB Cases - NIH Neurobiobank	Disease Specific: Neurologic disorders	68	Male	4	ALS	Negative	Y	Y	Y		Y			Yes	I
University of Maryland Brian and Tissue Bank	UMBTB Cases - NIH Neurobiobank	Disease Specific: Neurologic disorders	79	Male	17	FTD	Negative	Y	Y	Y		Y			Yes	III
University of Maryland Brian and Tissue Bank	UMBTB Controls - NIH Neurobiobank	Health/Medical/Biomedical	76	Male	15	Control	Negative	Y	Y	Y		Y			No	III
University of Maryland Brian and Tissue Bank	UMBTB Cases - NIH Neurobiobank	Disease Specific: Neurologic disorders	54	Male	24	FTD	Positive	Y	Y	Y		Y			N/A	V
University of Maryland Brian and Tissue Bank	UMBTB Cases - NIH Neurobiobank	Disease Specific: Neurologic disorders	57	Female	20	ALS	Negative	Y	Y	Y		Y			Yes	II
University of Maryland Brian and Tissue Bank	UMBTB Controls - NIH Neurobiobank	Health/Medical/Biomedical	68	Male	28	Control	Negative	Y	Y	Y		Y			N/A	I
University of Maryland Brian and Tissue Bank	UMBTB Cases - NIH Neurobiobank	Disease Specific: Neurologic disorders	62	Male	4	ALS	Negative	Y	Y	Y		Y			Yes	0
University of Maryland Brian and Tissue Bank	UMBTB Cases - NIH Neurobiobank	Disease Specific: Neurologic disorders	62	Male	20	ALS	Positive	Y	Y	Y		Y			Yes	II
University of Maryland Brian and Tissue Bank	UMBTB Cases - NIH Neurobiobank	Disease Specific: Neurologic disorders	55	Male	24	ALS	Positive	Y	Y	Y		Y			Yes	I
University of Maryland Brian and Tissue Bank	UMBTB Cases - NIH Neurobiobank	Disease Specific: Neurologic disorders	74	Female	21	ALS	Negative	Y	Y	Y		Y			Yes	II
University of Maryland Brian and Tissue Bank	UMBTB Cases - NIH Neurobiobank	Disease Specific: Neurologic disorders	70	Female	29	ALS	Negative	Y	Y	Y		Y			Yes	I
University of Maryland Brian and Tissue Bank	UMBTB Cases - NIH Neurobiobank	Disease Specific: Neurologic disorders	73	Female	10	FTD	Negative	Y	Y	Y		Y			Yes	I
University of Maryland Brian and Tissue Bank	UMBTB Cases - NIH Neurobiobank	Disease Specific: Neurologic disorders	70	Male	4	FTD	Negative	Y	Y	Y		Y			Yes	N/A
University of Maryland Brian and Tissue Bank	UMBTB Cases - NIH Neurobiobank	Disease Specific: Neurologic disorders	71	Female	12	ALS	Negative	Y	Y	Y		Y			Yes	N/A
University of Maryland Brian and Tissue Bank	UMBTB Cases - NIH Neurobiobank	Disease Specific: Neurologic disorders	76	Male	15	FTD-AD	Negative	Y	Y	Y		Y			Yes	N/A
University of Maryland Brian and Tissue Bank	UMBTB Cases - NIH Neurobiobank	Disease Specific: Neurologic disorders	46	Male	11	ALS	Negative	Y	Y	Y		Y			Yes	N/A
University of Pittsburgh Neuropathology Brain Bank	UPittsburgh BTDP - NIH Neurobiobank	Health/Medical/Biomedical	66	Male	27.3	Control	Negative	Y		Y		Y			No	II
University of Pittsburgh Neuropathology Brain Bank	UPittsburgh BTDP - NIH Neurobiobank	Health/Medical/Biomedical	68	Female	26.5	Control	Negative	Y		Y		Y			No	0
University of Pittsburgh Neuropathology Brain Bank	UPittsburgh BTDP - NIH Neurobiobank	Health/Medical/Biomedical	65	Male	21.8	Control	Negative	Y		Y		Y			No	0
University of Pittsburgh Neuropathology Brain Bank	UPittsburgh BTDP - NIH Neurobiobank	Health/Medical/Biomedical	65	Female	27.3	Control	Negative	Y		Y		Y			No	I
University of Pittsburgh Neuropathology Brain Bank	UPittsburgh BTDP - NIH Neurobiobank	Health/Medical/Biomedical	65	Male	23.9	Control	Negative	Y		Y		Y			No	I
University of Pittsburgh Neuropathology Brain Bank	UPittsburgh BTDP - NIH Neurobiobank	Health/Medical/Biomedical	72	Male	15.2	Control	Negative	Y		Y		Y			No	I
University of Pittsburgh Neuropathology Brain Bank	UPittsburgh BTDP - NIH Neurobiobank	Health/Medical/Biomedical	65	Male	12	Control	Negative	Y		Y		Y			No	I
University of Pittsburgh Neuropathology Brain Bank	UPittsburgh BTDP - NIH Neurobiobank	Health/Medical/Biomedical	73	Male	23.9	Control	Negative	Y		Y		Y			No	0
University of Pittsburgh Neuropathology Brain Bank	UPittsburgh BTDP - NIH Neurobiobank	Health/Medical/Biomedical	65	Female	16.8	Control	Negative	Y		Y		Y			No	0

## Sheet: Supplementary Table 2
Supplementary Table 2: The list of 88 neurodegeneration/dementia-related genes covered by the MIP panel
Gene	Disease	Inheritance
ABCA7	Alzheimer's disease	Risk factor
ADORA1	Parkinson's disease	AR
AKT1	Alzheimer's disease; Parkinson's disease; Huntington’s disease	N/A
ALS2	Amyotrophic lateral sclerosis; Infantile-onset ascending hereditary spastic paralysis; Juvenile primary lateral sclerosis	AR
ANG	Amyotrophic lateral sclerosis	AD
ANO3	Dystonia	AD
ANXA11	Amyotrophic lateral sclerosis	AD
APOE	Alzheimer's disease	Risk factor
APP	Alzheimer's disease	AD
APTX	Ataxia with oculomotor apraxia	AR
ATM	Ataxia telangiectasia	AR
ATP13A2	Amyotrophic lateral sclerosis; Parkinson's disease; Hereditary spastic paraplegia	AR
ATP1A3	Rapid-onset dystonia-parkinsonism; Alternating hemiplegia of childhood; CAPOS syndrome; Dystonia	AD
ATP6AP2	X-linked parkinsonism with spasticity	XLR
ATXN2	Amyotrophic lateral sclerosis; Parkinson's disease; Spinocerebellar ataxia	AD
C9ORF72	Amyotrophic lateral sclerosis; Frontotemporal dementia; Alzheimer's disease; Parkinson's disease	AD
CHCHD10	Amyotrophic lateral sclerosis; Frontotemporal dementia; Spinal muscular atrophy	AD
CHCHD2	Parkinson's disease	AD
CHMP2B	Amyotrophic lateral sclerosis; Frontotemporal dementia	AD
CLCN6	Childhood-onset neurodegeneration	AD
CSF1R	Hereditary diffuse leukoencephalopathy with spheroids	AD
DCTN1	Amyotrophic lateral sclerosis; Frontotemporal dementia; Perry syndrome	AD
DNAJC13	Parkinson's disease	AD
DNAJC6	Parkinson's disease	AR
DNMT1	Cerebellar ataxia, deafness, and narcolepsy; Sensory and autonomic neuropathy	AD
EIF4G1	Parkinson's disease	AD
ELAVL1	Neuroprotection	N/A
EP300	Rubinstein-Taybi syndrome; Menke-Hennekam syndrome	AD
EPHA4	Amyotrophic lateral sclerosis	Risk factor
FBXO7	Parkinson's disease	AR
FIG4	Amyotrophic lateral sclerosis; Charcot-Marie-Tooth disease	AD, AR
FUS	Amyotrophic lateral sclerosis; Frontotemporal dementia	AD
GCH1	Dopa-responsive dystonia	AD, AR
GIGYF2	Parkinson's disease	AD
GRN	Frontotemporal dementia	AD
HNRNPA1	Amyotrophic lateral sclerosis; Multisystem proteinopathy	AD
HNRNPA2B1	Amyotrophic lateral sclerosis; Multisystem proteinopathy	AD
HTRA2	Parkinson's disease	AD, AR
ITM2B	Familial British dementia; Familial Danish dementia	AD
LMNB1	Adult-onset autosomal dominant leukodystrophy	AD
LRRK2	Parkinson's disease	AD
MAPT	Frontotemporal dementia; Pick's Disease; Progressive supranuclear palsy	AD
MARK2	Alzheimer's disease; Parkinson's disease	N/A
MARK4	Alzheimer's disease	N/A
MATR3	Amyotrophic lateral sclerosis	AD
NEFH	Amyotrophic lateral sclerosis; Charcot-Marie-Tooth disease	AD
NEK1	Amyotrophic lateral sclerosis	AD
NOTCH3	Cerebral Autosomal Dominant Arteriopathy with Sub-cortical Infarcts and Leukoencephalopathy	AD
OPTN	Amyotrophic lateral sclerosis; Frontotemporal dementia	AD, AR
PANK2	Pantothenate kinase-associated neurodegeneration	AR
PARK2	Parkinson's disease	AR
PARK7	Parkinson's disease	AR
PFN1	Amyotrophic lateral sclerosis; Paget's disease of bone	AD
PINK1	Parkinson's disease	AR
PLA2G6	Parkinson's disease; Neurodegeneration with brain iron accumulation	AR
POLG	Alpers syndrome; Mitochondrial recessive ataxia syndrome	AR
PRKRA	Dystonia	AR
PRNP	Prion disease; Creutzfeldt-Jakob syndrome; Gerstmann-Straeussler syndrome	AD
PRRT2	Paroxysmal kinesigenic dyskinesia; Infantile convulsions with choreoathetosis syndrome	AD
PSEN1	Alzheimer's disease; Frontotemporal dementia; Pick's Disease	AD
PSEN2	Alzheimer's disease	AD
RAB39B	Waisman syndrome	XLR
SETX	Amyotrophic lateral sclerosis; Ataxia with oculomotor apraxia	AD, AR
SGTA	Protein aggregation	N/A
SNCA	Parkinson's disease; Dementia with Lewy bodies	AD
SOD1	Amyotrophic lateral sclerosis	AD, AR
SPAST	Spastic paraplegia	AD
SPG11	Amyotrophic lateral sclerosis; Charcot-Marie-Tooth disease; Hereditary spastic paraplegia	AR
SQSTM1	Amyotrophic lateral sclerosis; Frontotemporal dementia; Paget's disease of bone	AD
SYNJ1	Parkinson's disease	AR
TAF1	Dystonia-Parkinsonism	XLR
TARDBP	Amyotrophic lateral sclerosis; Frontotemporal dementia	AD
TBK1	Amyotrophic lateral sclerosis; Frontotemporal dementia	AD
TBP	Spinocerebellar ataxia	AD
TH	Dopa-responsive dystonia; L-DOPA-responsive Parkinsonism	AR
THAP1	Dystonia	AD
Tia1	Amyotrophic lateral sclerosis; Frontotemporal dementia	AD
TMEM230	Parkinson's disease	AD
TOR1A	Torsion dystonia	AD
TREM2	Nasu-Hakola disease; Alzheimer's disease; Frontotemporal dementia	AR, Risk factor
TUBA4A	Amyotrophic lateral sclerosis; Frontotemporal dementia	AD
TYROBP	Nasu-Hakola disease	AR
UBQLN2	Amyotrophic lateral sclerosis; Frontotemporal dementia	XLD
UCHL1	Spastic paraplegia; Parkinson's disease	AD, AR
VAPB	Amyotrophic lateral sclerosis; Spinal muscular atrophy	AD
VCP	Amyotrophic lateral sclerosis; Frontotemporal dementia; Charcot-Marie-Tooth disease; Inclusion body myopathy with Paget disease and frontotemporal dementia	AD
VPS13C	Parkinson's disease	AR
VPS35	Parkinson's disease	AD

## Sheet: Supplementary Table 3
Supplementary Table 3: Pathogenic and predicted deleterious germline variants identified in the MIP sequencing data of ALS and FTD cases
C9 Repeat Expansion
Chr	Pos	Ref	Alt	Region	Gene	Splicing	Type	HGVS	CaseID	BrainBank	Clinical	Gender	has_C9expansion
9	27573527	GGCCCC	(GGCCCC)n	intronic	C9orf72	.	repeat expansion	C9orf72(NM_001256054.2):c.-45+163GGGGCC[>24]	HBFW	Brain Endowment Bank of University of Miami	FTD	Male	Yes
9	27573527	GGCCCC	(GGCCCC)n	intronic	C9orf72	.	repeat expansion	C9orf72(NM_001256054.2):c.-45+163GGGGCC[>24]	JHU119	Johns Hopkins ALS Postmortem Resources Core	ALS	Female	Yes
9	27573527	GGCCCC	(GGCCCC)n	intronic	C9orf72	.	repeat expansion	C9orf72(NM_001256054.2):c.-45+163GGGGCC[>24]	1300	Massachusetts Alzheimer's Disease Research Center	FTD	Male	Yes
9	27573527	GGCCCC	(GGCCCC)n	intronic	C9orf72	.	repeat expansion	C9orf72(NM_001256054.2):c.-45+163GGGGCC[>24]	1334	Massachusetts Alzheimer's Disease Research Center	FTLD	Male	Yes
9	27573527	GGCCCC	(GGCCCC)n	intronic	C9orf72	.	repeat expansion	C9orf72(NM_001256054.2):c.-45+163GGGGCC[>24]	5954	University of Maryland Brian and Tissue Bank	ALS	Female	Yes
9	27573527	GGCCCC	(GGCCCC)n	intronic	C9orf72	.	repeat expansion	C9orf72(NM_001256054.2):c.-45+163GGGGCC[>24]	1495	Massachusetts Alzheimer's Disease Research Center	FTLD-DLB	Male	Yes
9	27573527	GGCCCC	(GGCCCC)n	intronic	C9orf72	.	repeat expansion	C9orf72(NM_001256054.2):c.-45+163GGGGCC[>24]	5151	Human Brain and Spinal Fluid Resource Center	ALS	Female	Yes
9	27573527	GGCCCC	(GGCCCC)n	intronic	C9orf72	.	repeat expansion	C9orf72(NM_001256054.2):c.-45+163GGGGCC[>24]	1656	Massachusetts Alzheimer's Disease Research Center	ALS-FTD	Female	Yes
9	27573527	GGCCCC	(GGCCCC)n	intronic	C9orf72	.	repeat expansion	C9orf72(NM_001256054.2):c.-45+163GGGGCC[>24]	1699	Massachusetts Alzheimer's Disease Research Center	ALS	Female	Yes
9	27573527	GGCCCC	(GGCCCC)n	intronic	C9orf72	.	repeat expansion	C9orf72(NM_001256054.2):c.-45+163GGGGCC[>24]	1700	Massachusetts Alzheimer's Disease Research Center	ALS-FTD	Female	Yes
9	27573527	GGCCCC	(GGCCCC)n	intronic	C9orf72	.	repeat expansion	C9orf72(NM_001256054.2):c.-45+163GGGGCC[>24]	1743	Massachusetts Alzheimer's Disease Research Center	ALS	Male	Yes
9	27573527	GGCCCC	(GGCCCC)n	intronic	C9orf72	.	repeat expansion	C9orf72(NM_001256054.2):c.-45+163GGGGCC[>24]	1792	Massachusetts Alzheimer's Disease Research Center	FTD	Female	Yes
9	27573527	GGCCCC	(GGCCCC)n	intronic	C9orf72	.	repeat expansion	C9orf72(NM_001256054.2):c.-45+163GGGGCC[>24]	15179	Mount Sinai/JJ Peters VA Medical Center NIH Brain and Tissue Repository	FTD	Male	Yes
9	27573527	GGCCCC	(GGCCCC)n	intronic	C9orf72	.	repeat expansion	C9orf72(NM_001256054.2):c.-45+163GGGGCC[>24]	2022	Massachusetts Alzheimer's Disease Research Center	ALS	Female	Yes
9	27573527	GGCCCC	(GGCCCC)n	intronic	C9orf72	.	repeat expansion	C9orf72(NM_001256054.2):c.-45+163GGGGCC[>24]	2036	Massachusetts Alzheimer's Disease Research Center	ALS	Male	Yes
9	27573527	GGCCCC	(GGCCCC)n	intronic	C9orf72	.	repeat expansion	C9orf72(NM_001256054.2):c.-45+163GGGGCC[>24]	2050	Massachusetts Alzheimer's Disease Research Center	ALS	Female	Yes
9	27573527	GGCCCC	(GGCCCC)n	intronic	C9orf72	.	repeat expansion	C9orf72(NM_001256054.2):c.-45+163GGGGCC[>24]	2070	Massachusetts Alzheimer's Disease Research Center	ALS	Male	Yes
9	27573527	GGCCCC	(GGCCCC)n	intronic	C9orf72	.	repeat expansion	C9orf72(NM_001256054.2):c.-45+163GGGGCC[>24]	2269	Massachusetts Alzheimer's Disease Research Center	ALS	Male	Yes
9	27573527	GGCCCC	(GGCCCC)n	intronic	C9orf72	.	repeat expansion	C9orf72(NM_001256054.2):c.-45+163GGGGCC[>24]	GBB-16-07	Georgetown Brain Bank	ALS	Female	Yes
9	27573527	GGCCCC	(GGCCCC)n	intronic	C9orf72	.	repeat expansion	C9orf72(NM_001256054.2):c.-45+163GGGGCC[>24]	S08631	Harvard Brain Tissue Resource Center	FTD	Female	Yes
9	27573527	GGCCCC	(GGCCCC)n	intronic	C9orf72	.	repeat expansion	C9orf72(NM_001256054.2):c.-45+163GGGGCC[>24]	GBB-18-07	Georgetown Brain Bank	ALS	Male	Yes
9	27573527	GGCCCC	(GGCCCC)n	intronic	C9orf72	.	repeat expansion	C9orf72(NM_001256054.2):c.-45+163GGGGCC[>24]	S05992	Harvard Brain Tissue Resource Center	FTD	Male	Yes
9	27573527	GGCCCC	(GGCCCC)n	intronic	C9orf72	.	repeat expansion	C9orf72(NM_001256054.2):c.-45+163GGGGCC[>24]	S13034	Harvard Brain Tissue Resource Center	FTD	Female	Yes
9	27573527	GGCCCC	(GGCCCC)n	intronic	C9orf72	.	repeat expansion	C9orf72(NM_001256054.2):c.-45+163GGGGCC[>24]	NP426/16	Oxford Brain Bank	ALS	Female	Yes
9	27573527	GGCCCC	(GGCCCC)n	intronic	C9orf72	.	repeat expansion	C9orf72(NM_001256054.2):c.-45+163GGGGCC[>24]	JHU120	Johns Hopkins ALS Postmortem Resources Core	ALS	Female	Yes
9	27573527	GGCCCC	(GGCCCC)n	intronic	C9orf72	.	repeat expansion	C9orf72(NM_001256054.2):c.-45+163GGGGCC[>24]	98	UCSD ALS bank	ALS	Female	Yes
9	27573527	GGCCCC	(GGCCCC)n	intronic	C9orf72	.	repeat expansion	C9orf72(NM_001256054.2):c.-45+163GGGGCC[>24]	S07660	Harvard Brain Tissue Resource Center	FTD	Female	Yes
9	27573527	GGCCCC	(GGCCCC)n	intronic	C9orf72	.	repeat expansion	C9orf72(NM_001256054.2):c.-45+163GGGGCC[>24]	126	UCSD ALS bank	ALS	Male	Yes
9	27573527	GGCCCC	(GGCCCC)n	intronic	C9orf72	.	repeat expansion	C9orf72(NM_001256054.2):c.-45+163GGGGCC[>24]	NP016/15	Oxford Brain Bank	ALS	Female	Yes
9	27573527	GGCCCC	(GGCCCC)n	intronic	C9orf72	.	repeat expansion	C9orf72(NM_001256054.2):c.-45+163GGGGCC[>24]	117	UCSD ALS bank	ALS	Male	Yes
9	27573527	GGCCCC	(GGCCCC)n	intronic	C9orf72	.	repeat expansion	C9orf72(NM_001256054.2):c.-45+163GGGGCC[>24]	NP103/17	Oxford Brain Bank	ALS	Male	Yes
9	27573527	GGCCCC	(GGCCCC)n	intronic	C9orf72	.	repeat expansion	C9orf72(NM_001256054.2):c.-45+163GGGGCC[>24]	NP006/13	Oxford Brain Bank	ALS	Male	Yes
9	27573527	GGCCCC	(GGCCCC)n	intronic	C9orf72	.	repeat expansion	C9orf72(NM_001256054.2):c.-45+163GGGGCC[>24]	NP042/13	Oxford Brain Bank	ALS	Male	Yes
9	27573527	GGCCCC	(GGCCCC)n	intronic	C9orf72	.	repeat expansion	C9orf72(NM_001256054.2):c.-45+163GGGGCC[>24]	6195	University of Maryland Brian and Tissue Bank	ALS	Male	Yes
9	27573527	GGCCCC	(GGCCCC)n	intronic	C9orf72	.	repeat expansion	C9orf72(NM_001256054.2):c.-45+163GGGGCC[>24]	NP101/10	Oxford Brain Bank	ALS-FTD	Male	Yes
9	27573527	GGCCCC	(GGCCCC)n	intronic	C9orf72	.	repeat expansion	C9orf72(NM_001256054.2):c.-45+163GGGGCC[>24]	NP150/10	Oxford Brain Bank	ALS	Female	Yes
9	27573527	GGCCCC	(GGCCCC)n	intronic	C9orf72	.	repeat expansion	C9orf72(NM_001256054.2):c.-45+163GGGGCC[>24]	NP008/11	Oxford Brain Bank	ALS-FTD	Male	Yes
9	27573527	GGCCCC	(GGCCCC)n	intronic	C9orf72	.	repeat expansion	C9orf72(NM_001256054.2):c.-45+163GGGGCC[>24]	6107	University of Maryland Brian and Tissue Bank	FTD	Male	Yes
9	27573527	GGCCCC	(GGCCCC)n	intronic	C9orf72	.	repeat expansion	C9orf72(NM_001256054.2):c.-45+163GGGGCC[>24]	GWF17-24	Biobank Core Facility at St. Joseph's Hospital and Barrow Neurological Institute	ALS	Female	Yes
9	27573527	GGCCCC	(GGCCCC)n	intronic	C9orf72	.	repeat expansion	C9orf72(NM_001256054.2):c.-45+163GGGGCC[>24]	6004	University of Maryland Brian and Tissue Bank	FTD	Male	Yes
9	27573527	GGCCCC	(GGCCCC)n	intronic	C9orf72	.	repeat expansion	C9orf72(NM_001256054.2):c.-45+163GGGGCC[>24]	6193	University of Maryland Brian and Tissue Bank	ALS	Male	Yes
9	27573527	GGCCCC	(GGCCCC)n	intronic	C9orf72	.	repeat expansion	C9orf72(NM_001256054.2):c.-45+163GGGGCC[>24]	GWF18-31	Biobank Core Facility at St. Joseph's Hospital and Barrow Neurological Institute	ALS	Female	Yes
9	27573527	GGCCCC	(GGCCCC)n	intronic	C9orf72	.	repeat expansion	C9orf72(NM_001256054.2):c.-45+163GGGGCC[>24]	GWF14-04	Biobank Core Facility at St. Joseph's Hospital and Barrow Neurological Institute	ALS	Male	Yes
9	27573527	GGCCCC	(GGCCCC)n	intronic	C9orf72	.	repeat expansion	C9orf72(NM_001256054.2):c.-45+163GGGGCC[>24]	GWF15-09	Biobank Core Facility at St. Joseph's Hospital and Barrow Neurological Institute	ALS	Female	Yes
9	27573527	GGCCCC	(GGCCCC)n	intronic	C9orf72	.	repeat expansion	C9orf72(NM_001256054.2):c.-45+163GGGGCC[>24]	S16300	Harvard Brain Tissue Resource Center	ALS	Male	Yes
9	27573527	GGCCCC	(GGCCCC)n	intronic	C9orf72	.	repeat expansion	C9orf72(NM_001256054.2):c.-45+163GGGGCC[>24]	JHU92	Johns Hopkins ALS Postmortem Resources Core	ALS	Male	Yes
9	27573527	GGCCCC	(GGCCCC)n	intronic	C9orf72	.	repeat expansion	C9orf72(NM_001256054.2):c.-45+163GGGGCC[>24]	HBDO	Brain Endowment Bank of University of Miami	FTD	Female	Yes
Pathogenic Variants
Chr	Pos	Ref	Alt	Region	Gene	Splicing	Type	HGVS	Annovar	ACMG classification	Previously reported	CaseID	BrainBank	Clinical	Gender	has_C9expansion	Genotype
1	11082325	G	A	exonic	TARDBP	.	nonsynonymous SNV	TARDBP(NM_007375.4):c.859G>A;NP_031401.1:p.(Gly287Ser)	TARDBP:NM_007375:exon6:c.G859A:p.G287S	Pathogenic	Yes	NP025/18	Oxford Brain Bank	FTD-AD	Male	No	het
4	170384547	C	T	splicing	NEK1	NM_001199397:exon27:c.2435-1G>A;NM_012224:exon25:c.2351-1G>A;NM_001199400:exon24:c.2219-1G>A;NM_001199398:exon26:c.2303-1G>A;NM_001199399:exon24:c.2144-1G>A	.	NEK1(NM_001199397.3):c.2435-1G>A;NP_001186326.1:p.?	.	Likely Pathogenic	No	1563	Massachusetts Alzheimer's Disease Research Center	FTLD	Male	No	het
6	110059637	TG	T	exonic	FIG4	.	frameshift deletion	FIG4(NM_014845.6):c.759del;NP_055660.1:p.(Phe254SerfsTer8)	FIG4:NM_014845:exon7:c.757delG:p.F254Sfs*8;FIG4:NM_014845:exon7:c.757delG:p.F254Sfs*8;FIG4:NM_014845:exon7:c.757delG:p.F254Sfs*8	Pathogenic	No	S14061	Harvard Brain Tissue Resource Center	FTD	Female	No	het
6	110059637	TG	T	exonic	FIG4	.	frameshift deletion	FIG4(NM_014845.6):c.759del;NP_055660.1:p.(Phe254SerfsTer8)	FIG4:NM_014845:exon7:c.757delG:p.F254Sfs*8;FIG4:NM_014845:exon7:c.757delG:p.F254Sfs*8;FIG4:NM_014845:exon7:c.757delG:p.F254Sfs*8	Pathogenic	No	JHU102	Johns Hopkins ALS Postmortem Resources Core	ALS	Female	No	het
9	35065252	C	T	exonic	VCP	.	nonsynonymous SNV	VCP(NM_007126.5):c.572G>A;NP_009057.1:p.(Arg191Gln)	VCP:NM_007126:exon5:c.G572A:p.R191Q	Pathogenic	Yes	5158	University of Maryland Brian and Tissue Bank	FTD-IBM	Male	No	het
9	35065360	C	T	exonic	VCP	.	nonsynonymous SNV	VCP(NM_007126.5):c.464G>A;NP_009057.1:p.(Arg155His)	VCP:NM_007126:exon5:c.G464A:p.R155H	Pathogenic	Yes	5778	University of Maryland Brian and Tissue Bank	ALS	Female	No	het
10	13160910	A	T	exonic	OPTN	.	stopgain	OPTN(NM_001008212.2):c.649A>T;NP_001008213.1:p.(Arg217Ter)	OPTN:NM_021980:exon6:c.A649T:p.R217X,OPTN:NM_001008212:exon7:c.A649T:p.R217X,OPTN:NM_001008211:exon8:c.A649T:p.R217X,OPTN:NM_001008213:exon8:c.A649T:p.R217X	Pathogenic	Yes	NP004/09	Oxford Brain Bank	ALS	Male	No	hom
10	13167998	AATAATGC	A	exonic	OPTN	.	stopgain	OPTN(NM_001008212.2):c.1204_1210del;NP_001008213.1:p.(Asn402Ter)	OPTN:NM_021980:exon10:c.1202_1208del:p.N402*,OPTN:NM_001008212:exon11:c.1202_1208del:p.N402*,OPTN:NM_001008211:exon12:c.1202_1208del:p.N402*,OPTN:NM_001008213:exon12:c.1202_1208del:p.N402*;OPTN:NM_021980:exon10:c.1202_1208del:p.N402*,OPTN:NM_001008212:exon11:c.1202_1208del:p.N402*,OPTN:NM_001008211:exon12:c.1202_1208del:p.N402*,OPTN:NM_001008213:exon12:c.1202_1208del:p.N402*;OPTN:NM_021980:exon10…	Pathogenic	No	GWF19-35	Biobank Core Facility at St. Joseph's Hospital and Barrow Neurological Institute	ALS	Male	No	het
10	81930615	C	T	exonic	ANXA11	.	nonsynonymous SNV	ANXA11(NM_145868.2):c.112G>A;NP_665875.1:p.(Gly38Arg)	ANXA11:NM_001157:exon3:c.G112A:p.G38R,ANXA11:NM_145868:exon4:c.G112A:p.G38R,ANXA11:NM_001278407:exon5:c.G112A:p.G38R,ANXA11:NM_001278408:exon5:c.G112A:p.G38R,ANXA11:NM_001278409:exon5:c.G13A:p.G5R,ANXA11:NM_145869:exon5:c.G112A:p.G38R	Pathogenic	Yes	1700	Massachusetts Alzheimer's Disease Research Center	ALS-FTD	Female	Yes	het
12	64858234	C	T	exonic	TBK1	.	stopgain	TBK1(NM_013254.4):c.349C>T;NP_037386.1:p.(Arg117Ter)	TBK1:NM_013254:exon4:c.C349T:p.R117X	Pathogenic	Yes	94	UCSD ALS bank	ALS	Male	No	het
16	31202752	C	T	exonic	FUS	.	nonsynonymous SNV	FUS(NM_004960.4):c.1574C>T;NP_004951.1:p.(Pro525Leu)	FUS:NM_001170634:exon15:c.C1571T:p.P524L,FUS:NM_001170937:exon15:c.C1562T:p.P521L,FUS:NM_004960:exon15:c.C1574T:p.P525L	Pathogenic	Yes	NP128/09	Oxford Brain Bank	ALS	Female	No	het
17	42426668	CTGG	C	exonic	GRN	.	frameshift deletion	GRN(NM_002087.4):c.138+1_138+3del;NP_002078.1:p.?	GRN:NM_002087:exon2:c.137_138del:p.L46Rfs*18;GRN:NM_002087:exon2:c.137_138del:p.L46Rfs*18;GRN:NM_002087:exon2:c.137_138del:p.L46Rfs*18;GRN:NM_002087:exon2:c.137_138del:p.L46Rfs*18	Pathogenic	No	6207	University of Maryland Brian and Tissue Bank	FTD	Female	No	het
17	42427630	TAGTC	T	exonic	GRN	.	frameshift deletion	GRN(NM_002087.4):c.388_391del;NP_002078.1:p.(Gln130SerfsTer125)	GRN:NM_002087:exon5:c.385_388del:p.Q130Sfs*125;GRN:NM_002087:exon5:c.385_388del:p.Q130Sfs*125	Pathogenic	Yes	921	Massachusetts Alzheimer's Disease Research Center	FTDP	Female	No	het
17	42427901	A	AC	exonic	GRN	.	frameshift insertion	GRN(NM_002087.4):c.559dup;NP_002078.1:p.(Leu187ProfsTer11)	GRN:NM_002087.3:exon6:c.555dupC:p.H185fs	Pathogenic	No	1719	Massachusetts Alzheimer's Disease Research Center	FTD	Male	No	het
17	42427901	A	AC	exonic	GRN	.	frameshift insertion	GRN(NM_002087.4):c.559dup;NP_002078.1:p.(Leu187ProfsTer11)	GRN:NM_002087.3:exon6:c.555dupC:p.H185fs	Pathogenic	No	2064	Massachusetts Alzheimer's Disease Research Center	FTD	Male	No	het
17	42428147	T	A	exonic	GRN	.	stopgain	GRN(NM_002087.4):c.687T>A;NP_002078.1:p.(Tyr229Ter)	GRN:NM_002087:exon7:c.T687A:p.Y229X	Pathogenic	Yes	6019	University of Maryland Brian and Tissue Bank	FTD	Male	No	het
17	42428168	CGTGA	C	splicing	GRN	.	.	GRN(NM_002087.4):c.708+6_708+9del;NP_002078.1:p.?	.	Pathogenic	Yes	990	Massachusetts Alzheimer's Disease Research Center	FTD	Female	No	het
17	42428443	AG	A	exonic	GRN	.	frameshift deletion	GRN(NM_002087.4):c.748del;NP_002078.1:p.(Asp250ThrfsTer6)	GRN:NM_002087:exon8:c.748delG:p.D250Tfs*6;GRN:NM_002087:exon8:c.748delG:p.D250Tfs*6;GRN:NM_002087:exon8:c.748delG:p.D250Tfs*6;GRN:NM_002087:exon8:c.748delG:p.D250Tfs*6	Pathogenic	No	S07798	Harvard Brain Tissue Resource Center	FTD	Male	No	het
17	42428448	CTG	C	exonic	GRN	.	stopgain	GRN(NM_002087.4):c.759_760del;NP_002078.1:p.(Cys253Ter)	GRN:NM_002087:exon8:c.753_754del:p.C253*;GRN:NM_002087:exon8:c.753_754del:p.C253*	Pathogenic	Yes	1563	Massachusetts Alzheimer's Disease Research Center	FTLD	Male	No	het
17	42428793	C	T	exonic	GRN	.	stopgain	GRN(NM_002087.4):c.898C>T;NP_002078.1:p.(Gln300Ter)	GRN:NM_002087:exon9:c.C898T:p.Q300X	Pathogenic	Yes	1616	Massachusetts Alzheimer's Disease Research Center	FTD	Female	No	het
17	42428793	C	T	exonic	GRN	.	stopgain	GRN(NM_002087.4):c.898C>T;NP_002078.1:p.(Gln300Ter)	GRN:NM_002087:exon9:c.C898T:p.Q300X	Pathogenic	Yes	1806	Massachusetts Alzheimer's Disease Research Center	FTLD	Male	No	het
17	44087755	C	T	exonic	MAPT	.	nonsynonymous SNV	MAPT(NM_001377265.1):c.2078C>T;NP_001364194.1:p.(Pro693Leu)	MAPT:NM_016834:exon7:c.C728T:p.P243L,MAPT:NM_001123067:exon8:c.C815T:p.P272L,MAPT:NM_005910:exon9:c.C902T:p.P301L,MAPT:NM_016835:exon11:c.C1853T:p.P618L,MAPT:NM_001123066:exon12:c.C1907T:p.P636L	Pathogenic	Yes	2109	Massachusetts Alzheimer's Disease Research Center	FTD-TAU	Female	No	het
17	44087755	C	T	exonic	MAPT	.	nonsynonymous SNV	MAPT(NM_001377265.1):c.2078C>T;NP_001364194.1:p.(Pro693Leu)	MAPT:NM_016834:exon7:c.C728T:p.P243L,MAPT:NM_001123067:exon8:c.C815T:p.P272L,MAPT:NM_005910:exon9:c.C902T:p.P301L,MAPT:NM_016835:exon11:c.C1853T:p.P618L,MAPT:NM_001123066:exon12:c.C1907T:p.P636L	Pathogenic	Yes	1012	Massachusetts Alzheimer's Disease Research Center	FTD	Male	No	het
17	44087755	C	T	exonic	MAPT	.	nonsynonymous SNV	MAPT(NM_001377265.1):c.2078C>T;NP_001364194.1:p.(Pro693Leu)	MAPT:NM_016834:exon7:c.C728T:p.P243L,MAPT:NM_001123067:exon8:c.C815T:p.P272L,MAPT:NM_005910:exon9:c.C902T:p.P301L,MAPT:NM_016835:exon11:c.C1853T:p.P618L,MAPT:NM_001123066:exon12:c.C1907T:p.P636L	Pathogenic	Yes	S09149	Harvard Brain Tissue Resource Center	FTD	Female	No	het
17	44087755	C	T	exonic	MAPT	.	nonsynonymous SNV	MAPT(NM_001377265.1):c.2078C>T;NP_001364194.1:p.(Pro693Leu)	MAPT:NM_016834:exon7:c.C728T:p.P243L,MAPT:NM_001123067:exon8:c.C815T:p.P272L,MAPT:NM_005910:exon9:c.C902T:p.P301L,MAPT:NM_016835:exon11:c.C1853T:p.P618L,MAPT:NM_001123066:exon12:c.C1907T:p.P636L	Pathogenic	Yes	S10993	Harvard Brain Tissue Resource Center	FTD	Female	No	het
17	44087755	C	T	exonic	MAPT	.	nonsynonymous SNV	MAPT(NM_001377265.1):c.2078C>T;NP_001364194.1:p.(Pro693Leu)	MAPT:NM_016834:exon7:c.C728T:p.P243L,MAPT:NM_001123067:exon8:c.C815T:p.P272L,MAPT:NM_005910:exon9:c.C902T:p.P301L,MAPT:NM_016835:exon11:c.C1853T:p.P618L,MAPT:NM_001123066:exon12:c.C1907T:p.P636L	Pathogenic	Yes	1852	Massachusetts Alzheimer's Disease Research Center	FTLD	Male	No	het
21	33032096	C	T	exonic	SOD1	.	nonsynonymous SNV	SOD1(NM_000454.5):c.14C>T;NP_000445.1:p.(Ala5Val)	SOD1:NM_000454:exon1:c.C14T:p.A5V	Pathogenic	Yes	129	UCSD ALS bank	ALS	Female	No	het
21	33032096	C	T	exonic	SOD1	.	nonsynonymous SNV	SOD1(NM_000454.5):c.14C>T;NP_000445.1:p.(Ala5Val)	SOD1:NM_000454:exon1:c.C14T:p.A5V	Pathogenic	Yes	2173	Massachusetts Alzheimer's Disease Research Center	ALS	Male	No	het
21	33032096	C	T	exonic	SOD1	.	nonsynonymous SNV	SOD1(NM_000454.5):c.14C>T;NP_000445.1:p.(Ala5Val)	SOD1:NM_000454:exon1:c.C14T:p.A5V	Pathogenic	Yes	2150	Massachusetts Alzheimer's Disease Research Center	ALS	Male	No	het
21	33032096	C	T	exonic	SOD1	.	nonsynonymous SNV	SOD1(NM_000454.5):c.14C>T;NP_000445.1:p.(Ala5Val)	SOD1:NM_000454:exon1:c.C14T:p.A5V	Pathogenic	Yes	1800	Massachusetts Alzheimer's Disease Research Center	ALS	Male	No	het
21	33032096	C	T	exonic	SOD1	.	nonsynonymous SNV	SOD1(NM_000454.5):c.14C>T;NP_000445.1:p.(Ala5Val)	SOD1:NM_000454:exon1:c.C14T:p.A5V	Pathogenic	Yes	2093	Massachusetts Alzheimer's Disease Research Center	ALS	Female	No	het
21	33032096	C	T	exonic	SOD1	.	nonsynonymous SNV	SOD1(NM_000454.5):c.14C>T;NP_000445.1:p.(Ala5Val)	SOD1:NM_000454:exon1:c.C14T:p.A5V	Pathogenic	Yes	101	UCSD ALS bank	ALS	Male	No	het
21	33039635	G	A	exonic	SOD1	.	nonsynonymous SNV	SOD1(NM_000454.5):c.304G>A;NP_000445.1:p.(Asp102Asn)	SOD1:NM_000454:exon4:c.G304A:p.D102N	Likely Pathogenic	Yes	NP051/12	Oxford Brain Bank	ALS	Female	No	het
21	33039635	G	A	exonic	SOD1	.	nonsynonymous SNV	SOD1(NM_000454.5):c.304G>A;NP_000445.1:p.(Asp102Asn)	SOD1:NM_000454:exon4:c.G304A:p.D102N	Likely Pathogenic	Yes	NP079/10	Oxford Brain Bank	ALS	Male	No	het
21	33039648	C	T	exonic	SOD1	.	nonsynonymous SNV	SOD1(NM_000454.5):c.317C>T;NP_000445.1:p.(Ser106Leu)	SOD1:NM_000454:exon4:c.C317T:p.S106L	Pathogenic	Yes	124	UCSD ALS bank	ALS	Female	No	het
21	33039672	T	C	exonic	SOD1	.	nonsynonymous SNV	SOD1(NM_000454.5):c.341T>C;NP_000445.1:p.(Ile114Thr)	SOD1:NM_000454:exon4:c.T341C:p.I114T	Pathogenic	Yes	S09492	Harvard Brain Tissue Resource Center	ALS	Female	No	het
21	33039672	T	C	exonic	SOD1	.	nonsynonymous SNV	SOD1(NM_000454.5):c.341T>C;NP_000445.1:p.(Ile114Thr)	SOD1:NM_000454:exon4:c.T341C:p.I114T	Pathogenic	Yes	NP133/17	Oxford Brain Bank	ALS	Female	No	het
21	33039672	T	C	exonic	SOD1	.	nonsynonymous SNV	SOD1(NM_000454.5):c.341T>C;NP_000445.1:p.(Ile114Thr)	SOD1:NM_000454:exon4:c.T341C:p.I114T	Pathogenic	Yes	NP092/18	Oxford Brain Bank	ALS	Female	No	het
21	33039672	T	C	exonic	SOD1	.	nonsynonymous SNV	SOD1(NM_000454.5):c.341T>C;NP_000445.1:p.(Ile114Thr)	SOD1:NM_000454:exon4:c.T341C:p.I114T	Pathogenic	Yes	NP009/14	Oxford Brain Bank	ALS	Male	No	het
21	33039672	T	C	exonic	SOD1	.	nonsynonymous SNV	SOD1(NM_000454.5):c.341T>C;NP_000445.1:p.(Ile114Thr)	SOD1:NM_000454:exon4:c.T341C:p.I114T	Pathogenic	Yes	S14734	Harvard Brain Tissue Resource Center	ALS	Female	No	het
21	33039672	T	C	exonic	SOD1	.	nonsynonymous SNV	SOD1(NM_000454.5):c.341T>C;NP_000445.1:p.(Ile114Thr)	SOD1:NM_000454:exon4:c.T341C:p.I114T	Pathogenic	Yes	NP185/08	Oxford Brain Bank	ALS	Female	No	het
Predicted Deleterious Variants
Chr	Pos	Ref	Alt	Region	Gene	Splicing	Type	HGVS	Annovar	ACMG classification	Previously reported	CaseID	BrainBank	Clinical	Gender	has_C9expansion	Genotype	Note
1	17312568	C	T	exonic	ATP13A2	.	stopgain	ATP13A2(NM_022089.4):c.*148G>A;NP_071372.1:p.?	ATP13A2:NM_001141974:exon27:c.G3389A:p.W1130X	VUS	No	6246	University of Maryland Brian and Tissue Bank	ALS	Female	No	het	AR gene
1	17313286	G	A	splicing	ATP13A2	.	.	ATP13A2(NM_022089.4):c.3235+14C>T;NP_071372.1:p.?	.	VUS	No	2030	Massachusetts Alzheimer's Disease Research Center	FTD	Female	No	het	AR gene
1	17323539	C	T	exonic	ATP13A2	.	nonsynonymous SNV	ATP13A2(NM_022089.4):c.1171G>A;NP_071372.1:p.(Val391Ile)	ATP13A2:NM_001141973:exon12:c.G1156A:p.V386I,ATP13A2:NM_001141974:exon12:c.G1156A:p.V386I,ATP13A2:NM_022089:exon12:c.G1171A:p.V391I	VUS	No	2055	Massachusetts Alzheimer's Disease Research Center	ALS	Male	No	het	AR gene
1	17326518	T	C	exonic	ATP13A2	.	nonsynonymous SNV	ATP13A2(NM_022089.4):c.1027A>G;NP_071372.1:p.(Ser343Gly)	ATP13A2:NM_001141973:exon11:c.A1012G:p.S338G,ATP13A2:NM_001141974:exon11:c.A1012G:p.S338G,ATP13A2:NM_022089:exon11:c.A1027G:p.S343G	VUS	No	5781	University of Maryland Brian and Tissue Bank	ALS	Female	No	het	AR gene
1	17326520	T	C	exonic	ATP13A2	.	nonsynonymous SNV	ATP13A2(NM_022089.4):c.1025A>G;NP_071372.1:p.(Glu342Gly)	ATP13A2:NM_001141973:exon11:c.A1010G:p.E337G,ATP13A2:NM_001141974:exon11:c.A1010G:p.E337G,ATP13A2:NM_022089:exon11:c.A1025G:p.E342G	VUS	No	5781	University of Maryland Brian and Tissue Bank	ALS	Female	No	het	AR gene
1	17331233	T	A	exonic	ATP13A2	.	nonsynonymous SNV	ATP13A2(NM_022089.4):c.431A>T;NP_071372.1:p.(Asp144Val)	ATP13A2:NM_001141973:exon5:c.A431T:p.D144V,ATP13A2:NM_001141974:exon5:c.A431T:p.D144V,ATP13A2:NM_022089:exon5:c.A431T:p.D144V	VUS	No	6264	University of Maryland Brian and Tissue Bank	FTD-AD	Male	No	het	AR gene
2	74593111	C	G	exonic	DCTN1	.	nonsynonymous SNV	DCTN1(NM_004082.5):c.2795G>C;NP_004073.2:p.(Arg932Pro)	DCTN1:NM_001135041:exon19:c.G2393C:p.R798P,DCTN1:NM_023019:exon19:c.G2393C:p.R798P,DCTN1:NM_001135040:exon21:c.G2735C:p.R912P,DCTN1:NM_001190836:exon21:c.G2684C:p.R895P,DCTN1:NM_001190837:exon23:c.G2774C:p.R925P,DCTN1:NM_004082:exon24:c.G2795C:p.R932P	VUS	No	S12404	Harvard Brain Tissue Resource Center	FTD	Female	No	het
2	74595872	G	A	exonic	DCTN1	.	nonsynonymous SNV	DCTN1(NM_004082.5):c.1837C>T;NP_004073.2:p.(Pro613Ser)	DCTN1:NM_001135041:exon11:c.C1435T:p.P479S,DCTN1:NM_023019:exon11:c.C1435T:p.P479S,DCTN1:NM_001135040:exon13:c.C1777T:p.P593S,DCTN1:NM_001190836:exon13:c.C1726T:p.P576S,DCTN1:NM_001190837:exon15:c.C1816T:p.P606S,DCTN1:NM_004082:exon16:c.C1837T:p.P613S	VUS	No	98	UCSD ALS bank	ALS	Female	Yes	het
2	74595929	C	G	exonic	DCTN1	.	nonsynonymous SNV	DCTN1(NM_004082.5):c.1780G>C;NP_004073.2:p.(Asp594His)	DCTN1:NM_001135041:exon11:c.G1378C:p.D460H,DCTN1:NM_023019:exon11:c.G1378C:p.D460H,DCTN1:NM_001135040:exon13:c.G1720C:p.D574H,DCTN1:NM_001190836:exon13:c.G1669C:p.D557H,DCTN1:NM_001190837:exon15:c.G1759C:p.D587H,DCTN1:NM_004082:exon16:c.G1780C:p.D594H	VUS	No	2294	Massachusetts Alzheimer's Disease Research Center	ALS	Male	No	het
2	202588060	T	G	exonic	ALS2	.	nonsynonymous SNV	ALS2(NM_020919.4):c.3617A>C;NP_065970.2:p.(Lys1206Thr)	ALS2:NM_020919:exon22:c.A3617C:p.K1206T	VUS	No	1993	Massachusetts Alzheimer's Disease Research Center	FTD	Male	No	het	AR gene
2	202598051	C	T	exonic	ALS2	.	nonsynonymous SNV	ALS2(NM_020919.4):c.2528G>A;NP_065970.2:p.(Arg843Gln)	ALS2:NM_020919:exon13:c.G2528A:p.R843Q	VUS	No	1993	Massachusetts Alzheimer's Disease Research Center	FTD	Male	No	het	AR gene
2	202625992	A	G	exonic	ALS2	.	nonsynonymous SNV	ALS2(NM_020919.4):c.725T>C;NP_065970.2:p.(Met242Thr)	ALS2:NM_001135745:exon4:c.T725C:p.M242T,ALS2:NM_020919:exon4:c.T725C:p.M242T	VUS	No	5774	University of Maryland Brian and Tissue Bank	ALS	Female	No	het	AR gene
2	202625992	A	G	exonic	ALS2	.	nonsynonymous SNV	ALS2(NM_020919.4):c.725T>C;NP_065970.2:p.(Met242Thr)	ALS2:NM_001135745:exon4:c.T725C:p.M242T,ALS2:NM_020919:exon4:c.T725C:p.M242T	VUS	No	2230	Massachusetts Alzheimer's Disease Research Center	ALS	Female	No	het	AR gene
2	202632056	T	C	exonic	ALS2	.	nonsynonymous SNV	ALS2(NM_020919.4):c.71A>G;NP_065970.2:p.(Gln24Arg)	ALS2:NM_001135745:exon3:c.A71G:p.Q24R,ALS2:NM_020919:exon3:c.A71G:p.Q24R	VUS	No	NP094/17	Oxford Brain Bank	ALS	Male	No	het	AR gene
3	87289852	T	A	exonic	CHMP2B	.	nonsynonymous SNV	CHMP2B(NM_014043.4):c.38T>A;NP_054762.2:p.(Val13Glu)	CHMP2B:NM_014043:exon2:c.T38A:p.V13E	VUS	No	6193	University of Maryland Brian and Tissue Bank	ALS	Male	Yes	het
4	170345819	G	C	exonic	NEK1	.	stopgain	NEK1(NM_001199397.3):c.3107C>G;NP_001186326.1:p.(Ser1036Ter)	NEK1:NM_001199399:exon28:c.C2816G:p.S939X,NEK1:NM_001199400:exon28:c.C2891G:p.S964X,NEK1:NM_012224:exon29:c.C3023G:p.S1008X,NEK1:NM_001199398:exon30:c.C2975G:p.S992X,NEK1:NM_001199397:exon31:c.C3107G:p.S1036X	VUS	No	NP032/16	Oxford Brain Bank	ALS	Male	No	het
4	170345819	G	C	exonic	NEK1	.	stopgain	NEK1(NM_001199397.3):c.3107C>G;NP_001186326.1:p.(Ser1036Ter)	NEK1:NM_001199399:exon28:c.C2816G:p.S939X,NEK1:NM_001199400:exon28:c.C2891G:p.S964X,NEK1:NM_012224:exon29:c.C3023G:p.S1008X,NEK1:NM_001199398:exon30:c.C2975G:p.S992X,NEK1:NM_001199397:exon31:c.C3107G:p.S1036X	VUS	No	5868	University of Maryland Brian and Tissue Bank	ALS	Male	No	het
4	170506613	G	A	exonic	NEK1	.	nonsynonymous SNV	NEK1(NM_001199397.3):c.694C>T;NP_001186326.1:p.(Arg232Cys)	NEK1:NM_001199400:exon9:c.C694T:p.R232C,NEK1:NM_012224:exon9:c.C694T:p.R232C,NEK1:NM_001199397:exon10:c.C694T:p.R232C,NEK1:NM_001199398:exon10:c.C694T:p.R232C,NEK1:NM_001199399:exon10:c.C694T:p.R232C	VUS	Yes	JHU106	Johns Hopkins ALS Postmortem Resources Core	ALS	Female	No	het
4	170506613	G	A	exonic	NEK1	.	nonsynonymous SNV	NEK1(NM_001199397.3):c.694C>T;NP_001186326.1:p.(Arg232Cys)	NEK1:NM_001199400:exon9:c.C694T:p.R232C,NEK1:NM_012224:exon9:c.C694T:p.R232C,NEK1:NM_001199397:exon10:c.C694T:p.R232C,NEK1:NM_001199398:exon10:c.C694T:p.R232C,NEK1:NM_001199399:exon10:c.C694T:p.R232C	VUS	Yes	JHU107	Johns Hopkins ALS Postmortem Resources Core	ALS	Male	No	het
5	138658504	G	A	exonic	MATR3	.	nonsynonymous SNV	MATR3(NM_018834.6):c.1996G>A;NP_061322.2:p.(Ala666Thr)	MATR3:NM_001194956:exon11:c.G1132A:p.A378T,MATR3:NM_001194955:exon12:c.G1996A:p.A666T,MATR3:NM_018834:exon12:c.G1996A:p.A666T,MATR3:NM_001194954:exon14:c.G1996A:p.A666T,MATR3:NM_001282278:exon14:c.G982A:p.A328T,MATR3:NM_199189:exon15:c.G1996A:p.A666T	VUS	No	2176	Massachusetts Alzheimer's Disease Research Center	ALS	Female	No	het
6	110056390	C	T	exonic	FIG4	.	nonsynonymous SNV	FIG4(NM_014845.6):c.535C>T;NP_055660.1:p.(Leu179Phe)	FIG4:NM_014845:exon6:c.C535T:p.L179F	VUS	No	15179	Mount Sinai/JJ Peters VA Medical Center NIH Brain and Tissue Repository	FTD	Male	Yes	het
6	110064350	T	C	exonic	FIG4	.	nonsynonymous SNV	FIG4(NM_014845.6):c.914T>C;NP_055660.1:p.(Leu305Pro)	FIG4:NM_014845:exon9:c.T914C:p.L305P	VUS	No	118	UCSD ALS bank	ALS	Female	No	het
9	35065337	A	T	exonic	VCP	.	nonsynonymous SNV	VCP(NM_007126.5):c.487T>A;NP_009057.1:p.(Phe163Ile)	VCP:NM_007126:exon5:c.T487A:p.F163I	VUS	No	NP147/15	Oxford Brain Bank	FTD	Male	No	het
9	35066707	G	T	exonic	VCP	.	nonsynonymous SNV	VCP(NM_007126.5):c.410C>A;NP_009057.1:p.(Pro137Gln)	VCP:NM_007126:exon4:c.C410A:p.P137Q	VUS	No	130	UCSD ALS bank	ALS	Male	No	het
9	135140087	T	C	exonic	SETX	.	nonsynonymous SNV	SETX(NM_015046.7):c.7573A>G;NP_055861.3:p.(Lys2525Glu)	SETX:NM_001351527:exon26:c.A7573G:p.K2525E,SETX:NM_015046:exon26:c.A7573G:p.K2525E,SETX:NM_001351528:exon27:c.A7660G:p.K2554E	VUS	No	5491	Human Brain and Spinal Fluid Resource Center	ALS	Male	No	het
9	135153494	A	T	exonic	SETX	.	nonsynonymous SNV	SETX(NM_015046.7):c.6805T>A;NP_055861.3:p.(Ser2269Thr)	SETX:NM_001351527:exon21:c.T6805A:p.S2269T,SETX:NM_001351528:exon21:c.T6805A:p.S2269T,SETX:NM_015046:exon21:c.T6805A:p.S2269T	VUS	No	5212	Human Brain and Spinal Fluid Resource Center	ALS	Male	No	het
9	135163625	G	A	exonic	SETX	.	stopgain	SETX(NM_015046.7):c.6322C>T;NP_055861.3:p.(Gln2108Ter)	SETX:NM_001351527:exon17:c.C6322T:p.Q2108X,SETX:NM_001351528:exon17:c.C6322T:p.Q2108X,SETX:NM_015046:exon17:c.C6322T:p.Q2108X	VUS	No	3133	Human Brain and Spinal Fluid Resource Center	ALS	Male	No	het
9	135172306	T	C	exonic	SETX	.	nonsynonymous SNV	SETX(NM_015046.7):c.5917A>G;NP_055861.3:p.(Ile1973Val)	SETX:NM_001351527:exon14:c.A5917G:p.I1973V,SETX:NM_001351528:exon14:c.A5917G:p.I1973V,SETX:NM_015046:exon14:c.A5917G:p.I1973V	VUS	No	990	Massachusetts Alzheimer's Disease Research Center	FTD	Female	No	het
9	135202300	C	T	exonic	SETX	.	nonsynonymous SNV	SETX(NM_015046.7):c.4685G>A;NP_055861.3:p.(Gly1562Asp)	SETX:NM_001351527:exon10:c.G4685A:p.G1562D,SETX:NM_001351528:exon10:c.G4685A:p.G1562D,SETX:NM_015046:exon10:c.G4685A:p.G1562D	VUS	No	1743	Massachusetts Alzheimer's Disease Research Center	ALS	Male	Yes	het
9	135202519	C	T	exonic	SETX	.	nonsynonymous SNV	SETX(NM_015046.7):c.4466G>A;NP_055861.3:p.(Ser1489Asn)	SETX:NM_001351527:exon10:c.G4466A:p.S1489N,SETX:NM_001351528:exon10:c.G4466A:p.S1489N,SETX:NM_015046:exon10:c.G4466A:p.S1489N	VUS	No	S12404	Harvard Brain Tissue Resource Center	FTD	Female	No	het
10	13152406	T	C	exonic	OPTN	.	nonsynonymous SNV	OPTN(NM_001008212.2):c.299T>C;NP_001008213.1:p.(Leu100Ser)	OPTN:NM_021980:exon3:c.T299C:p.L100S,OPTN:NM_001008212:exon4:c.T299C:p.L100S,OPTN:NM_001008211:exon5:c.T299C:p.L100S,OPTN:NM_001008213:exon5:c.T299C:p.L100S	VUS	No	TALS-CU19	Eleanor and Lou Gehrig ALS Center at Columbia University	ALS	Female	No	het
10	13158344	TG	T	splicing	OPTN	.	.	OPTN(NM_001008212.2):c.626+5del;NP_001008213.1:p.?	.	VUS	No	3088	Human Brain and Spinal Fluid Resource Center	ALS	Male	No	het
10	81917432	G	A	exonic	ANXA11	.	nonsynonymous SNV	ANXA11(NM_145868.2):c.1423C>T;NP_665875.1:p.(Arg475Trp)	ANXA11:NM_001157:exon14:c.C1423T:p.R475W,ANXA11:NM_145868:exon15:c.C1423T:p.R475W,ANXA11:NM_001278407:exon16:c.C1423T:p.R475W,ANXA11:NM_001278408:exon16:c.C1423T:p.R475W,ANXA11:NM_001278409:exon16:c.C1324T:p.R442W,ANXA11:NM_145869:exon16:c.C1423T:p.R475W	VUS	No	5491	Human Brain and Spinal Fluid Resource Center	ALS	Male	No	het
10	81917489	G	C	exonic	ANXA11	.	nonsynonymous SNV	ANXA11(NM_145868.2):c.1366C>G;NP_665875.1:p.(Arg456Gly)	ANXA11:NM_001157:exon14:c.C1366G:p.R456G,ANXA11:NM_145868:exon15:c.C1366G:p.R456G,ANXA11:NM_001278407:exon16:c.C1366G:p.R456G,ANXA11:NM_001278408:exon16:c.C1366G:p.R456G,ANXA11:NM_001278409:exon16:c.C1267G:p.R423G,ANXA11:NM_145869:exon16:c.C1366G:p.R456G	VUS	No	83930	Mount Sinai/JJ Peters VA Medical Center NIH Brain and Tissue Repository	FTD	Female	No	het
10	81918927	G	A	exonic	ANXA11	.	nonsynonymous SNV	ANXA11(NM_145868.2):c.1205C>T;NP_665875.1:p.(Thr402Ile)	ANXA11:NM_001157:exon12:c.C1205T:p.T402I,ANXA11:NM_145868:exon13:c.C1205T:p.T402I,ANXA11:NM_001278407:exon14:c.C1205T:p.T402I,ANXA11:NM_001278408:exon14:c.C1205T:p.T402I,ANXA11:NM_001278409:exon14:c.C1106T:p.T369I,ANXA11:NM_145869:exon14:c.C1205T:p.T402I	VUS	No	6019	University of Maryland Brian and Tissue Bank	FTD	Male	No	het
10	81921783	T	A	exonic	ANXA11	.	nonsynonymous SNV	ANXA11(NM_145868.2):c.1088A>T;NP_665875.1:p.(Glu363Val)	ANXA11:NM_001157:exon11:c.A1088T:p.E363V,ANXA11:NM_145868:exon12:c.A1088T:p.E363V,ANXA11:NM_001278407:exon13:c.A1088T:p.E363V,ANXA11:NM_001278408:exon13:c.A1088T:p.E363V,ANXA11:NM_001278409:exon13:c.A989T:p.E330V,ANXA11:NM_145869:exon13:c.A1088T:p.E363V	VUS	No	S12404	Harvard Brain Tissue Resource Center	FTD	Female	No	het
10	81921784	C	A	exonic	ANXA11	.	stopgain	ANXA11(NM_145868.2):c.1087G>T;NP_665875.1:p.(Glu363Ter)	ANXA11:NM_001157:exon11:c.G1087T:p.E363X,ANXA11:NM_145868:exon12:c.G1087T:p.E363X,ANXA11:NM_001278407:exon13:c.G1087T:p.E363X,ANXA11:NM_001278408:exon13:c.G1087T:p.E363X,ANXA11:NM_001278409:exon13:c.G988T:p.E330X,ANXA11:NM_145869:exon13:c.G1087T:p.E363X	VUS	No	S12404	Harvard Brain Tissue Resource Center	FTD	Female	No	het
10	81925929	C	T	exonic	ANXA11	.	nonsynonymous SNV	ANXA11(NM_145868.2):c.769G>A;NP_665875.1:p.(Glu257Lys)	ANXA11:NM_001157:exon7:c.G769A:p.E257K,ANXA11:NM_145868:exon8:c.G769A:p.E257K,ANXA11:NM_001278407:exon9:c.G769A:p.E257K,ANXA11:NM_001278408:exon9:c.G769A:p.E257K,ANXA11:NM_001278409:exon9:c.G670A:p.E224K,ANXA11:NM_145869:exon9:c.G769A:p.E257K	VUS	No	S10993	Harvard Brain Tissue Resource Center	FTD	Female	No	het
12	64860780	A	G	exonic	TBK1	.	nonsynonymous SNV	TBK1(NM_013254.4):c.458A>G;NP_037386.1:p.(Tyr153Cys)	TBK1:NM_013254:exon5:c.A458G:p.Y153C	VUS	No	2025	Massachusetts Alzheimer's Disease Research Center	ALS	Female	No	het
12	64875680	A	G	exonic	TBK1	.	nonsynonymous SNV	TBK1(NM_013254.4):c.871A>G;NP_037386.1:p.(Lys291Glu)	TBK1:NM_013254:exon8:c.A871G:p.K291E	VUS	Yes	1798	Massachusetts Alzheimer's Disease Research Center	ALS	Male	No	het
12	64891516	T	C	exonic	TBK1	.	nonsynonymous SNV	TBK1(NM_013254.4):c.2048T>C;NP_037386.1:p.(Leu683Ser)	TBK1:NM_013254:exon19:c.T2048C:p.L683S	VUS	Yes	GWF15-07	Biobank Core Facility at St. Joseph's Hospital and Barrow Neurological Institute	ALS	Male	No	het
12	111993722	C	A	exonic	ATXN2	.	nonsynonymous SNV	ATXN2(NM_001372574.1):c.253G>T;NP_001359503.1:p.(Gly85Cys)	ATXN2:NM_002973:exon2:c.G733T:p.G245C	VUS	No	GWF18-31	Biobank Core Facility at St. Joseph's Hospital and Barrow Neurological Institute	ALS	Female	Yes	het
17	44039763	G	C	exonic	MAPT	.	nonsynonymous SNV	MAPT(NM_001377265.1):c.60G>C;NP_001364194.1:p.(Leu20Phe)	MAPT:NM_001123066:exon2:c.G60C:p.L20F,MAPT:NM_001123067:exon2:c.G60C:p.L20F,MAPT:NM_001203251:exon2:c.G60C:p.L20F,MAPT:NM_001203252:exon2:c.G60C:p.L20F,MAPT:NM_005910:exon2:c.G60C:p.L20F,MAPT:NM_016834:exon2:c.G60C:p.L20F,MAPT:NM_016835:exon2:c.G60C:p.L20F,MAPT:NM_016841:exon2:c.G60C:p.L20F	VUS	No	TALS-CU36	Eleanor and Lou Gehrig ALS Center at Columbia University	ALS	Male	No	het
17	44101380	C	T	exonic	MAPT	.	nonsynonymous SNV	MAPT(NM_001377265.1):c.2345C>T;NP_001364194.1:p.(Ala782Val)	MAPT:NM_016841:exon9:c.C902T:p.A301V,MAPT:NM_001203251:exon10:c.C989T:p.A330V,MAPT:NM_016834:exon10:c.C995T:p.A332V,MAPT:NM_001123067:exon11:c.C1082T:p.A361V,MAPT:NM_001203252:exon11:c.C1076T:p.A359V,MAPT:NM_005910:exon12:c.C1169T:p.A390V,MAPT:NM_016835:exon14:c.C2120T:p.A707V,MAPT:NM_001123066:exon15:c.C2174T:p.A725V	VUS	No	NP039/16	Oxford Brain Bank	FTD-TAU	Female	No	het
21	33040868	G	T	exonic	SOD1	.	nonsynonymous SNV	SOD1(NM_000454.5):c.442G>T;NP_000445.1:p.(Gly148Cys)	SOD1:NM_000454:exon5:c.G442T:p.G148C	VUS	Yes	5781	University of Maryland Brian and Tissue Bank	ALS	Female	No	het
22	29879414	C	T	exonic	NEFH	.	nonsynonymous SNV	NEFH(NM_021076.4):c.934C>T;NP_066554.2:p.(Arg312Cys)	NEFH:NM_021076:exon2:c.C934T:p.R312C	VUS	No	5789	University of Maryland Brian and Tissue Bank	ALS	Female	No	het
22	29881797	A	C	exonic	NEFH	.	nonsynonymous SNV	NEFH(NM_021076.4):c.1169A>C;NP_066554.2:p.(Asn390Thr)	NEFH:NM_021076:exon3:c.A1169C:p.N390T	VUS	No	1949	Massachusetts Alzheimer's Disease Research Center	ALS	Male	No	het

## Sheet: Supplementary Table 4
Supplementary Table 4: Pathogenic and predicted deleterious germline variants identified in the MIP sequencing data of control cases
Pathogenic Variants
Chr	Pos	Ref	Alt	Region	Gene	Splicing	Type	HGVS	Annovar	ACMG classification	Previously reported	CaseID	BrainBank	Clinical	Gender	has_C9expansion	Genotype
4	170458958	A	G	splicing	NEK1	NM_001199397:exon19:c.1665+2T>C;NM_012224:exon18:c.1665+2T>C;NM_001199400:exon17:c.1533+2T>C;NM_001199398:exon18:c.1533+2T>C;NM_001199399:exon17:c.1458+2T>C;NM_001199397:exon19:c.1665+2T>C;NM_012224:exon18:c.1665+2T>C;NM_001199400:exon17:c.1533+2T>C;NM_001199398:exon18:c.1533+2T>C;NM_001199399:exon17:c.1458+2T>C;NM_001199397:exon19:c.1665+2T>C;NM_012224:exon18:c.1665+2T>C;NM_001199400:exon17:c.15…	.	NEK1(NM_001199397.3):c.1665+2T>C;NP_001186326.1:p.?	.	Likely Pathogenic	Yes	13394	University of Pittsburgh Neuropathology Brain Bank	Control	Female	No	het
Predicted Deleterious Variants
Chr	Pos	Ref	Alt	Region	Gene	Splicing	Type	HGVS	Annovar	ACMG classification	Previously reported	CaseID	BrainBank	Clinical	Gender	has_C9expansion	Genotype
2	74595925	C	G	exonic	DCTN1	.	nonsynonymous SNV	DCTN1(NM_004082.5):c.1784G>C;NP_004073.2:p.(Ser595Thr)	DCTN1:NM_001135041:exon11:c.G1382C:p.S461T,DCTN1:NM_023019:exon11:c.G1382C:p.S461T,DCTN1:NM_001135040:exon13:c.G1724C:p.S575T,DCTN1:NM_001190836:exon13:c.G1673C:p.S558T,DCTN1:NM_001190837:exon15:c.G1763C:p.S588T,DCTN1:NM_004082:exon16:c.G1784C:p.S595T	VUS	No	GBB-16-10	Georgetown Brain Bank	Control	Female	No	het
5	179250985	C	A	exonic	SQSTM1	.	nonsynonymous SNV	SQSTM1(NM_003900.5):c.429C>A;NP_003891.1:p.(Ser143Arg)	SQSTM1:NM_003900:exon3:c.C429A:p.S143R,SQSTM1:NM_001142298:exon4:c.C177A:p.S59R,SQSTM1:NM_001142299:exon4:c.C177A:p.S59R	VUS	No	12876	Mount Sinai/JJ Peters VA Medical Center NIH Brain and Tissue Repository	Control	Female	No	het
9	135202478	G	T	exonic	SETX	.	nonsynonymous SNV	SETX(NM_015046.7):c.4507C>A;NP_055861.3:p.(Pro1503Thr)	SETX:NM_001351527:exon10:c.C4507A:p.P1503T,SETX:NM_001351528:exon10:c.C4507A:p.P1503T,SETX:NM_015046:exon10:c.C4507A:p.P1503T	VUS	No	NP128/17	Oxford Brain Bank	Control	Male	No	het
12	54677000	G	A	exonic	HNRNPA1	.	nonsynonymous SNV	HNRNPA1(NM_031157.4):c.889G>A;NP_112420.1:p.(Gly297Ser)	HNRNPA1:NM_031157:exon8:c.G889A:p.G297S	VUS	No	56152	Mount Sinai/JJ Peters VA Medical Center NIH Brain and Tissue Repository	Control	Male	No	het
17	42427095	G	A	exonic	GRN	.	nonsynonymous SNV	GRN(NM_002087.4):c.325G>A;NP_002078.1:p.(Gly109Arg)	GRN:NM_002087:exon4:c.G325A:p.G109R	VUS	No	S12629	Harvard Brain Tissue Resource Center	Control	Male	No	het
17	42429736	T	C	exonic	GRN	.	nonsynonymous SNV	GRN(NM_002087.4):c.1441T>C;NP_002078.1:p.(Cys481Arg)	GRN:NM_002087:exon12:c.T1441C:p.C481R	VUS	No	JHU101	Johns Hopkins ALS Postmortem Resources Core	Control	Female	No	het
22	29877102	A	C	exonic	NEFH	.	nonsynonymous SNV	NEFH(NM_021076.4):c.851A>C;NP_066554.2:p.(Gln284Pro)	NEFH:NM_021076:exon1:c.A851C:p.Q284P	VUS	No	JHU101	Johns Hopkins ALS Postmortem Resources Core	Control	Female	No	het

## Sheet: Supplementary Table 5
Supplementary Table 5: Somatic variants identified in the MIP sequencing data
Idx	Chr	Pos	Ref	Alt	Region	Gene	Type	HGVS	Annovar	CaseID	BrainBank	Clinical	Gender	Germline-free	Validation	regionCnt	Tissue	Depth	AltCnt	VAF
1	1	8030993	C	T	exonic	PARK7	nonsynonymous SNV	PARK7(NM_007262.5):c.292C>T;NP_009193.2:p.(Arg98Trp)	PARK7:NM_001123377:exon5:c.C292T:p.R98W,PARK7:NM_007262:exon5:c.C292T:p.R98W	2064	Massachusetts Alzheimer's Disease Research Center	FTD	Male	No	Validated	1	PFC	1990	35	0.0176
2	1	11082210	G	C	exonic	TARDBP	nonsynonymous SNV	TARDBP(NM_007375.4):c.744G>C;NP_031401.1:p.(Leu248Phe)	TARDBP:NM_007375:exon6:c.G744C:p.L248F	GBB-18-19	Georgetown Brain Bank	ALS	Male	Yes	Validated	1	BA4	4681	36	0.0075
3	1	20964630	C	G	intronic	PINK1	.	PINK1(NM_032409.3):c.675+8C>G;NP_115785.1:p.?	.	2213	Massachusetts Alzheimer's Disease Research Center	ALS	Female	Yes	Validated	1	BA6	2953	23	0.0074
4	1	20977905	G	A	ncRNA_exonic	PINK1-AS	.	PINK1-AS(NM_032409.3):c.*721G>A;NP_115785.1:p.?	.	TALS-CU30	Eleanor and Lou Gehrig ALS Center at Columbia University	ALS	Female	Yes	Germline	1	CB	2634	282	0.1055
5	1	65881402	C	T	UTR3	DNAJC6	.	DNAJC6(NM_001256864.2):c.*2694C>T;NP_001243793.1:p.?	.	S16278	Harvard Brain Tissue Resource Center	FTD	Female	Yes	Validated	1	BA4	3476	57	0.0164
6	1	203096495	G	A	upstream	ADORA1	.	.	.	1709	Massachusetts Alzheimer's Disease Research Center	FTLD-ALS	Male	Yes	Validated	1	PFC	1140	52	0.0447
7	2	70438421	C	T	UTR3	TIA1	.	TIA1(NM_022173.4):c.*1430G>A;NP_071505.2:p.?	.	1793	Massachusetts Alzheimer's Disease Research Center	ALS	Male	Yes	Validated	1	CB	2441	30	0.0119
8	2	70457949	T	C	exonic	TIA1	nonsynonymous SNV	TIA1(NM_022173.4):c.161A>G;NP_071505.2:p.(His54Arg)	TIA1:NM_001351508:exon3:c.A161G:p.H54R,TIA1:NM_001351509:exon3:c.A167G:p.H56R,TIA1:NM_001351510:exon3:c.A161G:p.H54R,TIA1:NM_001351511:exon3:c.A50G:p.H17R,TIA1:NM_001351512:exon3:c.A56G:p.H19R,TIA1:NM_001351513:exon3:c.A50G:p.H17R,TIA1:NM_001351516:exon3:c.A161G:p.H54R,TIA1:NM_001351518:exon3:c.A161G:p.H54R,TIA1:NM_001351519:exon3:c.A161G:p.H54R,TIA1:NM_001351520:exon3:c.A167G:p.H56R,TIA1:NM_0013…	2002	Massachusetts Alzheimer's Disease Research Center	ALS	Female	Yes	Validated	1	SC	5306	156	0.0291
9	2	74591993	T	C	intronic	DCTN1	.	DCTN1(NM_004082.5):c.3196+209A>G;NP_004073.2:p.?	.	1700	Massachusetts Alzheimer's Disease Research Center	ALS-FTD	Female	No	Negative	1	CB	1252	27	0.0207
10	2	179308652	A	G	ncRNA_intronic	MIR548N	.	MIR548N(NM_003690.5):c.396+497T>C;NP_003681.1:p.?	.	GBB-18-13	Georgetown Brain Bank	Control	Female	Yes	Validated	1	CB	1692	331	0.1928
11	2	179315802	G	A	ncRNA_intronic	MIR548N	.	MIR548N(NM_003690.5):c.-45C>T;NP_003681.1:p.?	.	5064	Human Brain and Spinal Fluid Resource Center	ALS	Female	Yes	Validated	4	BA4	2146	201	0.0934
																4	CB	2658	132	0.0495
																4	PFC	2772	96	0.0342
																4	BA6	4365	224	0.0509
12	2	202566598	C	T	exonic	ALS2	synonymous SNV	ALS2(NM_020919.4):c.4950G>A;NP_065970.2:p.(Gln1650=)	ALS2:NM_020919:exon34:c.G4950A:p.Q1650Q	S02817	Harvard Brain Tissue Resource Center	FTD	Male	Yes	Validated	1	CB	4148	64	0.0152
13	2	202603270	A	G	intronic	ALS2	.	ALS2(NM_020919.4):c.2417+123T>C;NP_065970.2:p.?	.	NP111/15	Oxford Brain Bank	ALS	Male	Yes	Validated	1	BA4	4056	19	0.0047
14	2	202603450	G	C	exonic	ALS2	nonsynonymous SNV	ALS2(NM_020919.4):c.2360C>G;NP_065970.2:p.(Thr787Arg)	ALS2:NM_020919:exon12:c.C2360G:p.T787R	NP094/17	Oxford Brain Bank	ALS	Male	Yes	Validated	1	SC	2700	27	0.0095
15	2	220115279	G	A	exonic	TUBA4A	nonsynonymous SNV	TUBA4A(NM_006000.3):c.1142C>T;NP_005991.1:p.(Thr381Met)	TUBA4A:NM_001278552:exon4:c.C1097T:p.T366M,TUBA4A:NM_006000:exon4:c.C1142T:p.T381M	110	UCSD ALS bank	ALS	Male	Yes	Negative	1	BA4	845	16	0.0185
16	2	220115725	G	C	exonic	TUBA4A	nonsynonymous SNV	TUBA4A(NM_006000.3):c.696C>G;NP_005991.1:p.(Ser232Arg)	TUBA4A:NM_001278552:exon4:c.C651G:p.S217R,TUBA4A:NM_006000:exon4:c.C696G:p.S232R	NP094/17	Oxford Brain Bank	ALS	Male	Yes	Validated	1	SC	2146	31	0.0145
17	2	220115780	C	T	exonic	TUBA4A	nonsynonymous SNV	TUBA4A(NM_006000.3):c.641G>A;NP_005991.1:p.(Arg214His)	TUBA4A:NM_001278552:exon4:c.G596A:p.R199H,TUBA4A:NM_006000:exon4:c.G641A:p.R214H	1538	Massachusetts Alzheimer's Disease Research Center	FTLD-AD	Female	Yes	Validated	1	CB	1438	30	0.0208
18	2	222365921	A	C	intronic	EPHA4	.	EPHA4(NM_004438.5):c.824-29T>G;NP_004429.1:p.?	.	NP106/18	Oxford Brain Bank	ALS-PD	Female	Yes	Validated	1	PFC	2894	28	0.0093
19	4	41270215	C	T	UTR3	UCHL1	.	UCHL1(NM_004181.5):c.*125C>T;NP_004172.2:p.?	.	GWF16-18	Biobank Core Facility at St. Joseph's Hospital and Barrow Neurological Institute	ALS	Female	Yes	Germline	1	CB	1433	39	0.0269
20	4	90645611	T	G	UTR3	SNCA	.	SNCA(NM_000345.4):c.*2168A>C;NP_000336.1:p.?	.	NP016/15	Oxford Brain Bank	ALS	Female	No	Validated	1	AC	3856	48	0.0121
21	5	138658289	A	T	exonic	MATR3	nonsynonymous SNV	MATR3(NM_018834.6):c.1781A>T;NP_061322.2:p.(Lys594Ile)	MATR3:NM_001194956:exon11:c.A917T:p.K306I,MATR3:NM_001194955:exon12:c.A1781T:p.K594I,MATR3:NM_018834:exon12:c.A1781T:p.K594I,MATR3:NM_001194954:exon14:c.A1781T:p.K594I,MATR3:NM_001282278:exon14:c.A767T:p.K256I,MATR3:NM_199189:exon15:c.A1781T:p.K594I	HBBV	Brain Endowment Bank of University of Miami	ALS	Male	Yes	Validated	1	BA4	2087	25	0.0114
22	6	110064462	A	G	exonic	FIG4	synonymous SNV	FIG4(NM_014845.6):c.1026A>G;NP_055660.1:p.(Lys342=)	FIG4:NM_014845:exon9:c.A1026G:p.K342K	S04981	Harvard Brain Tissue Resource Center	FTD	Female	Yes	Validated	2	BA4	3524	274	0.0761
																2	BA6	3719	188	0.049
23	6	110107437	T	G	intronic	FIG4	.	FIG4(NM_014845.6):c.1949-68T>G;NP_055660.1:p.?	.	1597	Massachusetts Alzheimer's Disease Research Center	ALS	Male	Yes	Validated	1	SC	2898	19	0.0065
24	9	27547048	A	T	UTR3	C9orf72	.	C9orf72(NM_018325.5):c.*1186T>A;NP_060795.1:p.?	.	NP022/16	Oxford Brain Bank	Control	Female	Yes	Validated	1	AC	2951	32	0.0108
25	9	27573845	C	T	UTR5	C9orf72	.	.	.	S09886	Harvard Brain Tissue Resource Center	Control	Male	Yes	Validated	2	BA4	1521	336	0.2193
																2	BA6	1522	318	0.2076
26	9	135173630	T	A	exonic	SETX	nonsynonymous SNV	SETX(NM_015046.7):c.5618A>T;NP_055861.3:p.(Glu1873Val)	SETX:NM_001351527:exon13:c.A5618T:p.E1873V,SETX:NM_001351528:exon13:c.A5618T:p.E1873V,SETX:NM_015046:exon13:c.A5618T:p.E1873V	NP009/14	Oxford Brain Bank	ALS	Male	No	Negative	1	AC	2259	17	0.0075
27	9	135211747	C	G	exonic	SETX	nonsynonymous SNV	SETX(NM_015046.7):c.654G>C;NP_055861.3:p.(Lys218Asn)	SETX:NM_001351527:exon6:c.G654C:p.K218N,SETX:NM_001351528:exon6:c.G654C:p.K218N,SETX:NM_015046:exon6:c.G654C:p.K218N	NP014/18	Oxford Brain Bank	ALS	Female	Yes	Validated	1	BA4	2706	25	0.0091
28	10	81913734	T	C	intergenic	PLAC9;ANXA11	.	PLAC9;ANXA11(NM_145868.2):c.*1875A>G;NP_665875.1:p.?	.	912489	Mount Sinai/JJ Peters VA Medical Center NIH Brain and Tissue Repository	Control	Female	Yes	Negative	1	CB	4906	23	0.0045
29	11	26529995	T	C	intronic	ANO3	.	ANO3(NM_031418.4):c.591+186T>C;NP_113606.2:p.?	.	5943	University of Maryland Brian and Tissue Bank	Control	Male	Yes	Validated	4	CB	178	32	0.174
																4	BA4	213	30	0.1402
																4	PFC	236	54	0.2239
																4	BA6	243	47	0.189
30	11	63606628	G	A	UTR5	MARK2	.	MARK2(NM_001039469.3):c.-351G>A;NP_001034558.2:p.?	.	GWF18-31	Biobank Core Facility at St. Joseph's Hospital and Barrow Neurological Institute	ALS	Female	No	Germline	1	CB	65	16	0.2442
31	11	63676406	C	T	exonic	MARK2	synonymous SNV	MARK2(NM_001039469.3):c.2064C>T;NP_001034558.2:p.(Ala688=)	MARK2:NM_001163297:exon16:c.C1827T:p.A609A,MARK2:NM_001163296:exon17:c.C1857T:p.A619A,MARK2:NM_004954:exon17:c.C1872T:p.A624A,MARK2:NM_017490:exon18:c.C1935T:p.A645A,MARK2:NM_001039469:exon19:c.C2064T:p.A688A	HBFW	Brain Endowment Bank of University of Miami	FTD	Male	No	Validated	1	BA4	1408	33	0.0227
32	11	108201099	C	T	exonic	ATM	nonsynonymous SNV	ATM(NM_000051.4):c.7466C>T;NP_000042.3:p.(Ser2489Phe)	ATM:NM_000051:exon50:c.C7466T:p.S2489F	1705	Massachusetts Alzheimer's Disease Research Center	ALS	Male	Yes	Validated	2	BA6	2700	36	0.0133
																2	SC	2810	142	0.0501
33	11	108206648	C	T	exonic	ATM	nonsynonymous SNV	ATM(NM_000051.4):c.8228C>T;NP_000042.3:p.(Thr2743Met)	ATM:NM_000051:exon56:c.C8228T:p.T2743M	5954	University of Maryland Brian and Tissue Bank	ALS	Female	No	Validated	2	PFC	1707	37	0.0211
																2	BA6	1950	25	0.0122
34	11	108236814	G	T	UTR3	ATM	.	ATM(NM_000051.4):c.*579G>T;NP_000042.3:p.?	.	NP094/17	Oxford Brain Bank	ALS	Male	Yes	Validated	5	OC	936	30	0.0319
																5	BA4	1000	51	0.0497
																5	SC	1037	40	0.0374
																5	CB	1058	39	0.0357
																5	PFC	1104	55	0.0493
35	12	40651151	A	G	exonic	LRRK2	nonsynonymous SNV	LRRK2(NM_198578.4):c.1390A>G;NP_940980.4:p.(Lys464Glu)	LRRK2:NM_198578:exon12:c.A1390G:p.K464E	NP039/16	Oxford Brain Bank	FTD-TAU	Female	No	Validated	2	AC	1123	21	0.0187
																2	CB	1240	31	0.025
36	12	54678509	C	T	ncRNA_exonic	HNRNPA1P10	.	HNRNPA1P10(NM_031157.4):c.*181C>T;NP_112420.1:p.?	.	NP011/18	Oxford Brain Bank	ALS	Male	No	Negative	1	CB	1140	41	0.0375
37	12	111890814	G	T	intronic	ATXN2	.	ATXN2(NM_001372574.1):c.3440-170C>A;NP_001359503.1:p.?	.	1994	Massachusetts Alzheimer's Disease Research Center	ALS	Male	Yes	Negative	1	SC	364	20	0.0534
38	14	55312519	C	T	exonic	GCH1	nonsynonymous SNV	GCH1(NM_000161.3):c.593G>A;NP_000152.1:p.(Arg198Gln)	GCH1:NM_000161:exon5:c.G593A:p.R198Q,GCH1:NM_001024024:exon5:c.G593A:p.R198Q,GCH1:NM_001024070:exon5:c.G593A:p.R198Q,GCH1:NM_001024071:exon5:c.G593A:p.R198Q	1709	Massachusetts Alzheimer's Disease Research Center	FTLD-ALS	Male	Yes	Validated	1	PFC	1028	15	0.0146
39	14	73688181	A	T	UTR3	PSEN1	.	PSEN1(NM_000021.4):c.*2184A>T;NP_000012.1:p.?	.	2222	Massachusetts Alzheimer's Disease Research Center	ALS	Male	Yes	Negative	1	SC	3241	15	0.0046
40	14	73688322	A	G	UTR3	PSEN1	.	PSEN1(NM_000021.4):c.*2325A>G;NP_000012.1:p.?	.	S06977	Harvard Brain Tissue Resource Center	ALS	Female	Yes	Validated	4	PFC	1187	404	0.3337
																4	BA4	1315	427	0.3146
																4	CB	1334	442	0.3245
																4	BA6	1558	518	0.3215
41	14	73690335	A	G	UTR3	PSEN1	.	PSEN1(NM_000021.4):c.*4338A>G;NP_000012.1:p.?	.	3298	Human Brain and Spinal Fluid Resource Center	Control	Male	Yes	Validated	1	PFC	3452	42	0.0119
42	14	105243622	G	C	intronic	AKT1	.	AKT1(NM_001382430.1):c.176-515C>G;NP_001369359.1:p.?	.	HBER	Brain Endowment Bank of University of Miami	FTD	Male	Yes	Germline	2	PFC	150	33	0.2708
																2	BA4	175	42	0.2843
43	15	44905678	G	A	exonic	SPG11	nonsynonymous SNV	SPG11(NM_025137.4):c.3095C>T;NP_079413.3:p.(Pro1032Leu)	SPG11:NM_001160227:exon17:c.C3095T:p.P1032L,SPG11:NM_025137:exon17:c.C3095T:p.P1032L	1699	Massachusetts Alzheimer's Disease Research Center	ALS	Female	No	Validated	3	SC	1958	612	0.312
																3	CB	2057	672	0.3261
																3	BA6	2534	790	0.3114
44	15	62148844	G	A	intronic	VPS13C	.	VPS13C(NM_020821.3):c.10953-236C>T;NP_065872.1:p.?	.	TALS-CU01	Eleanor and Lou Gehrig ALS Center at Columbia University	ALS	Male	Yes	Negative	1	BA4	1304	365	0.2732
45	15	62174893	G	A	exonic	VPS13C	nonsynonymous SNV	VPS13C(NM_020821.3):c.9526C>T;NP_065872.1:p.(Arg3176Cys)	VPS13C:NM_017684:exon67:c.C9397T:p.R3133C,VPS13C:NM_018080:exon67:c.C9397T:p.R3133C,VPS13C:NM_001018088:exon69:c.C9526T:p.R3176C,VPS13C:NM_020821:exon69:c.C9526T:p.R3176C	TALS-CU29	Eleanor and Lou Gehrig ALS Center at Columbia University	ALS	Male	Yes	Validated	2	CB	2293	390	0.1676
																2	BA4	3174	518	0.1608
46	15	62214788	C	T	exonic	VPS13C	synonymous SNV	VPS13C(NM_020821.3):c.6783G>A;NP_065872.1:p.(Thr2261=)	VPS13C:NM_017684:exon52:c.G6654A:p.T2218T,VPS13C:NM_018080:exon52:c.G6654A:p.T2218T,VPS13C:NM_001018088:exon54:c.G6783A:p.T2261T,VPS13C:NM_020821:exon54:c.G6783A:p.T2261T	NP105/17	Oxford Brain Bank	ALS	Female	Yes	Validated	1	PFC	1837	16	0.0087
47	16	31196558	A	G	intronic	FUS	.	FUS(NM_004960.4):c.764+58A>G;NP_004951.1:p.?	.	2173	Massachusetts Alzheimer's Disease Research Center	ALS	Male	No	Negative	1	CB	2156	18	0.0082
48	16	31196819	C	T	intronic	FUS	.	FUS(NM_004960.4):c.764+319C>T;NP_004951.1:p.?	.	TALS-CU02	Eleanor and Lou Gehrig ALS Center at Columbia University	ALS	Male	Yes	Germline	1	CB	1019	128	0.1204
49	16	46691076	G	A	downstream	VPS35	.	VPS35(NM_018206.6):c.*3308C>T;NP_060676.2:p.?	.	6265	University of Maryland Brian and Tissue Bank	ALS	Male	Yes	Validated	1	BA4	4746	65	0.0135
50	17	44050577	G	A	intronic	MAPT	.	MAPT(NM_001377265.1):c.220+1266G>A;NP_001364194.1:p.?	.	NP021/16	Oxford Brain Bank	ALS	Male	Yes	Validated	4	PFC	3636	69	0.0187
																4	AC	3660	55	0.0147
																4	OC	3781	81	0.0211
																4	BA4	4613	48	0.0103
51	17	44053369	G	A	intronic	MAPT	.	MAPT(NM_001377265.1):c.221-2372G>A;NP_001364194.1:p.?	.	1621	Massachusetts Alzheimer's Disease Research Center	FTD-ALS	Male	Yes	Validated	1	CB	3542	43	0.0116
52	17	44060424	C	T	intronic	MAPT	.	MAPT(NM_001377265.1):c.479C>T;NP_001364194.1:p.(Ala160Val)	.	2093	Massachusetts Alzheimer's Disease Research Center	ALS	Female	No	Negative	1	BA6	1689	15	0.0089
53	19	1053504	G	A	exonic	ABCA7	nonsynonymous SNV	ABCA7(NM_019112.4):c.3397G>A;NP_061985.2:p.(Gly1133Arg)	ABCA7:NM_019112:exon24:c.G3397A:p.G1133R	94	UCSD ALS bank	ALS	Male	No	Negative	1	BA4	1455	15	0.0102
54	19	2755190	C	T	UTR3	SGTA	.	SGTA(NM_003021.4):c.*748G>A;NP_003012.1:p.?	.	5452	University of Maryland Brian and Tissue Bank	Control	Male	Yes	Validated	1	PFC	2712	33	0.0118
55	19	8026152	G	A	UTR3	ELAVL1	.	ELAVL1(NM_001419.3):c.*2215C>T;NP_001410.2:p.?	.	127	UCSD ALS bank	ALS	Male	Yes	Validated	1	CB	1092	64	0.0579
56	19	8026253	A	G	UTR3	ELAVL1	.	ELAVL1(NM_001419.3):c.*2114T>C;NP_001410.2:p.?	.	3371	Human Brain and Spinal Fluid Resource Center	Control	Male	Yes	Validated	1	PFC	1432	22	0.0169
57	19	8038471	C	T	intronic	ELAVL1	.	ELAVL1(NM_001419.3):c.430+138G>A;NP_001410.2:p.?	.	S00021	Harvard Brain Tissue Resource Center	Control	Female	Yes	Validated	1	PFC	836	17	0.0203
58	19	15272204	C	A	exonic	NOTCH3	nonsynonymous SNV	NOTCH3(NM_000435.3):c.6235G>T;NP_000426.2:p.(Gly2079Trp)	NOTCH3:NM_000435:exon33:c.G6235T:p.G2079W	1993	Massachusetts Alzheimer's Disease Research Center	FTD	Male	Yes	Validated	1	PFC	490	17	0.0342
59	19	15296128	C	T	exonic	NOTCH3	nonsynonymous SNV	NOTCH3(NM_000435.3):c.2236G>A;NP_000426.2:p.(Gly746Ser)	NOTCH3:NM_000435:exon14:c.G2236A:p.G746S	TALS-CU29	Eleanor and Lou Gehrig ALS Center at Columbia University	ALS	Male	Yes	Negative	1	BA4	1548	48	0.0307
60	19	45766407	C	T	exonic	MARK4	nonsynonymous SNV	MARK4(NM_001199867.2):c.289C>T;NP_001186796.1:p.(Pro97Ser)	MARK4:NM_001199867:exon3:c.C289T:p.P97S,MARK4:NM_031417:exon3:c.C289T:p.P97S	NP111/15	Oxford Brain Bank	ALS	Male	Yes	Validated	1	AC	2402	31	0.0128
61	19	45791268	G	A	intronic	MARK4	.	MARK4(NM_001199867.2):c.1494+346G>A;NP_001186796.1:p.?	.	5491	Human Brain and Spinal Fluid Resource Center	ALS	Male	No	Negative	1	PFC	1074	16	0.0149
62	19	45791285	C	T	intronic	MARK4	.	MARK4(NM_001199867.2):c.1494+363C>T;NP_001186796.1:p.?	.	5974	University of Maryland Brian and Tissue Bank	ALS	Male	Yes	Negative	1	CB	704	16	0.0226
63	20	57006140	A	T	intronic	VAPB	.	VAPB(NM_004738.5):c.212-3518A>T;NP_004729.1:p.?	.	6265	University of Maryland Brian and Tissue Bank	ALS	Male	Yes	Validated	1	BA6	4017	59	0.0143
64	20	57024313	C	T	UTR3	VAPB	.	VAPB(NM_004738.5):c.*5022C>T;NP_004729.1:p.?	.	NP068/16	Oxford Brain Bank	FTD	Male	Yes	Validated	1	OC	1331	39	0.0291
65	21	27372380	C	T	exonic	APP	nonsynonymous SNV	APP(NM_000484.4):c.983G>A;NP_000475.1:p.(Arg328Gln)	APP:NM_001136130:exon6:c.G815A:p.R272Q,APP:NM_000484:exon7:c.G983A:p.R328Q,APP:NM_001136016:exon7:c.G968A:p.R323Q,APP:NM_001204301:exon7:c.G983A:p.R328Q,APP:NM_001204302:exon7:c.G983A:p.R328Q,APP:NM_201413:exon7:c.G983A:p.R328Q	NP066/16	Oxford Brain Bank	ALS-FTD	Female	Yes	Validated	1	BA4	3760	32	0.0085
66	21	27423440	G	A	exonic	APP	stopgain	APP(NM_000484.4):c.538C>T;NP_000475.1:p.(Arg180Ter)	APP:NM_001136129:exon4:c.C370T:p.R124X,APP:NM_001136130:exon4:c.C370T:p.R124X,APP:NM_000484:exon5:c.C538T:p.R180X,APP:NM_001136016:exon5:c.C523T:p.R175X,APP:NM_001136131:exon5:c.C433T:p.R145X,APP:NM_001204301:exon5:c.C538T:p.R180X,APP:NM_001204302:exon5:c.C538T:p.R180X,APP:NM_001204303:exon5:c.C538T:p.R180X,APP:NM_201413:exon5:c.C538T:p.R180X,APP:NM_201414:exon5:c.C538T:p.R180X	S10993	Harvard Brain Tissue Resource Center	FTD	Female	No	Validated	2	BA4	1913	20	0.0104
																2	BA6	2030	28	0.0135
67	21	27512732	C	A	intronic	APP	.	APP(NM_000484.4):c.58-28269G>T;NP_000475.1:p.?	.	1012	Massachusetts Alzheimer's Disease Research Center	FTD	Male	No	Negative	2	PFC	513	81	0.1571
																2	CB	596	99	0.165
68	21	34003995	C	T	exonic	SYNJ1	synonymous SNV	SYNJ1(NM_203446.3):c.*120G>A;NP_982271.3:p.?	SYNJ1:NM_001160306:exon28:c.G3891A:p.T1297T,SYNJ1:NM_003895:exon32:c.G4149A:p.T1383T	NP016/14	Oxford Brain Bank	FTD	Female	Yes	Validated	1	BA4	1756	32	0.0182
69	21	34029325	G	T	exonic	SYNJ1	nonsynonymous SNV	SYNJ1(NM_203446.3):c.2567C>A;NP_982271.3:p.(Thr856Asn)	SYNJ1:NM_001160306:exon19:c.C2552A:p.T851N,SYNJ1:NM_001160302:exon20:c.C2567A:p.T856N,SYNJ1:NM_003895:exon20:c.C2684A:p.T895N,SYNJ1:NM_203446:exon20:c.C2684A:p.T895N	94	UCSD ALS bank	ALS	Male	No	Validated	1	BA4	2911	118	0.0401
70	22	32886369	G	C	intronic	FBXO7	.	FBXO7(NM_012179.4):c.872-704G>C;NP_036311.3:p.?	.	NP016/15	Oxford Brain Bank	ALS	Female	No	Validated	6	AC	2495	41	0.0164
																6	PFC	2506	52	0.0198
																6	SC	2532	261	0.1025
																6	BA4	2697	89	0.0325
																6	CB	2860	24	0.008
																6	OC	2870	46	0.0153
71	22	32889194	C	T	exonic	FBXO7	nonsynonymous SNV	FBXO7(NM_012179.4):c.1070C>T;NP_036311.3:p.(Ala357Val)	FBXO7:NM_001033024:exon7:c.C833T:p.A278V,FBXO7:NM_001257990:exon7:c.C728T:p.A243V,FBXO7:NM_012179:exon7:c.C1070T:p.A357V	1881	Massachusetts Alzheimer's Disease Research Center	FTLD	Female	Yes	Negative	1	PFC	683	55	0.0797
72	22	38512331	G	C	intronic	PLA2G6	.	PLA2G6(NM_003560.4):c.1743-113C>G;NP_003551.2:p.?	.	6264	University of Maryland Brian and Tissue Bank	FTD-AD	Male	Yes	Validated	2	PFC	175	70	0.3994
																2	BA6	271	109	0.3964
73	22	38512379	C	T	intronic	PLA2G6	.	PLA2G6(NM_003560.4):c.1743-161G>A;NP_003551.2:p.?	.	107	UCSD ALS bank	ALS	Male	Yes	Germline	2	BA4	667	35	0.0519
																2	CB	704	23	0.0323
74	22	41568613	A	G	exonic	EP300	synonymous SNV	EP300(NM_001429.4):c.4563A>G;NP_001420.2:p.(Glu1521=)	EP300:NM_001429:exon28:c.A4563G:p.E1521E	GWF17-23	Biobank Core Facility at St. Joseph's Hospital and Barrow Neurological Institute	Control	Female	Yes	Validated	1	CB	551	53	0.096
75	22	41573881	C	T	exonic	EP300	nonsynonymous SNV	EP300(NM_001429.4):c.6166C>T;NP_001420.2:p.(Arg2056Trp)	EP300:NM_001429:exon31:c.C6166T:p.R2056W	5572	University of Maryland Brian and Tissue Bank	Control	Female	Yes	Validated	1	CB	2151	42	0.0194
76	22	41575553	C	A	UTR3	EP300	.	EP300(NM_001429.4):c.*593C>A;NP_001420.2:p.?	.	NP132/15	Oxford Brain Bank	ALS	Male	Yes	Negative	1	PFC	337	17	0.0491
77	X	40464876	A	C	exonic	ATP6AP2	nonsynonymous SNV	ATP6AP2(NM_005765.3):c.922A>C;NP_005756.2:p.(Asn308His)	ATP6AP2:NM_005765:exon9:c.A922C:p.N308H	TALS-CU11	Eleanor and Lou Gehrig ALS Center at Columbia University	ALS	Female	Yes	Validated	1	BA4	1341	197	0.1407
78	X	70587433	G	A	exonic	TAF1	nonsynonymous SNV	TAF1(NM_004606.5):c.205G>A;NP_004597.3:p.(Gly69Arg)	TAF1:NM_001286074:exon2:c.G265A:p.G89R,TAF1:NM_004606:exon2:c.G265A:p.G89R,TAF1:NM_138923:exon2:c.G265A:p.G89R	NP095/18	Oxford Brain Bank	FTD	Female	Yes	Validated	1	PFC	1343	16	0.0119
79	X	70627912	G	A	exonic	TAF1	nonsynonymous SNV	TAF1(NM_004606.5):c.4295G>A;NP_004597.3:p.(Arg1432His)	TAF1:NM_001286074:exon28:c.G4355A:p.R1452H,TAF1:NM_004606:exon28:c.G4355A:p.R1452H,TAF1:NM_138923:exon28:c.G4292A:p.R1431H	NP016/14	Oxford Brain Bank	FTD	Female	Yes	Validated	1	PFC	1827	98	0.0534
80	X	70685106	T	G	ncRNA_intronic	BCYRN1	.	BCYRN1(NM_004606.5):c.*1210T>G;NP_004597.3:p.?	.	NP111/15	Oxford Brain Bank	ALS	Male	Yes	Validated	1	AC	2299	44	0.0187
81	1	8045448	G	GT	downstream	PARK7	.	PARK7(NM_007262.5):c.*335dup;NP_009193.2:p.?	.	5657	University of Maryland Brian and Tissue Bank	Control	Male	Yes	Germline	4	BA4	413	85	0.2058
																4	BA6	458	101	0.2205
																4	PFC	475	120	0.2526
																4	CB	482	115	0.2386
82	2	233680609	C	CT	intronic	GIGYF2	.	GIGYF2(NM_001103146.3):c.2208+163dup;NP_001096616.1:p.?	.	2091	Massachusetts Alzheimer's Disease Research Center	ALS	Male	Yes	Validated	1	BA6	2357	67	0.0284
83	2	233721504	AT	A	exonic	GIGYF2	frameshift deletion	GIGYF2(NM_001103146.3):c.3838del;NP_001096616.1:p.(Ser1280GlnfsTer76)	GIGYF2:NM_001103148:exon28:c.3817delT:p.S1274Qfs*75,GIGYF2:NM_001103146:exon29:c.3835delT:p.S1280Qfs*75,GIGYF2:NM_001103147:exon31:c.3898delT:p.S1301Qfs*75,GIGYF2:NM_015575:exon31:c.3835delT:p.S1280Qfs*75	GWF17-24	Biobank Core Facility at St. Joseph's Hospital and Barrow Neurological Institute	ALS	Female	No	Negative	1	CB	576	15	0.026
84	3	132241986	CT	C	intronic	DNAJC13	.	DNAJC13(NM_015268.4):c.5844-8del;NP_056083.3:p.?	.	3216	Human Brain and Spinal Fluid Resource Center	Control	Male	Yes	Validated	1	BA4	1304	24	0.0184
85	5	138650496	TTCA	T	intronic	MATR3	.	MATR3(NM_018834.6):c.974+76_974+78del;NP_061322.2:p.?	.	HCT15HAU	Brain Endowment Bank of University of Miami	Control	Male	Yes	Germline	2	PFC	736	98	0.1332
																2	CB	786	95	0.1209
86	6	170871022	GCAGCAGCAGCAGCAGCAACAGCAA	G	exonic	TBP	nonframeshift deletion	TBP(NM_003194.5):c.216_239del;NP_003185.1:p.(Gln88_Gln95del)	TBP:NM_001172085:exon2:c.139_162del:p.Q68Afs*245,TBP:NM_003194:exon3:c.199_222del:p.Q88Afs*245	6181	University of Maryland Brian and Tissue Bank	ALS	Male	Yes	Germline	1	BA6	3078	512	0.1663
87	6	170871043	GCAA	G	exonic	TBP	nonframeshift deletion	TBP(NM_003194.5):c.222_224del;NP_003185.1:p.(Gln95del)	TBP:NM_001172085:exon2:c.160_162del:p.Q75Afs*245,TBP:NM_003194:exon3:c.220_222del:p.Q95Afs*245;TBP:NM_001172085:exon2:c.160_162del:p.Q75Afs*245,TBP:NM_003194:exon3:c.220_222del:p.Q95Afs*245;TBP:NM_001172085:exon2:c.160_162del:p.Q75Afs*245,TBP:NM_003194:exon3:c.220_222del:p.Q95Afs*245	2216	Massachusetts Alzheimer's Disease Research Center	ALS	Male	Yes	Validated	3	SC	3057	196	0.0641
																3	BA6	3086	225	0.0729
																3	CB	3356	265	0.079
88	8	42692534	GTGA	G	UTR3	THAP1	.	THAP1(NM_018105.3):c.*568_*570del;NP_060575.1:p.?	.	5223	Human Brain and Spinal Fluid Resource Center	ALS	Male	Yes	Germline	4	CB	890	157	0.1764
																4	BA6	968	177	0.1829
																4	BA4	976	165	0.1691
																4	PFC	999	144	0.1441
89	11	108093524	GA	G	upstream	ATM;NPAT	.	.	.	TALS-CU47	Eleanor and Lou Gehrig ALS Center at Columbia University	ALS	Male	Yes	Negative	1	CB	1417	58	0.0409
90	11	108141954	AC	A	intronic	ATM	.	ATM(NM_000051.4):c.2922-23del;NP_000042.3:p.?	.	5223	Human Brain and Spinal Fluid Resource Center	ALS	Male	Yes	Validated	4	BA4	4883	166	0.034
																4	CB	5145	207	0.0402
																4	BA6	5269	206	0.0391
																4	PFC	5630	223	0.0396
91	15	44914775	GA	G	intronic	SPG11	.	SPG11(NM_025137.4):c.2316+150del;NP_079413.3:p.?	.	1681	Massachusetts Alzheimer's Disease Research Center	ALS	Male	Yes	Validated	1	CB	1407	26	0.0185
92	15	62146252	A	AC	UTR3	VPS13C	.	VPS13C(NM_020821.3):c.*403_*404insG;NP_065872.1:p.?	.	GBB-16-11	Georgetown Brain Bank	ALS	Male	Yes	Negative	1	BA4	491	66	0.1344
93	16	29826332	GC	G	UTR3	PRRT2	.	PRRT2(NM_145239.3):c.*379del;NP_660282.2:p.?	.	912489	Mount Sinai/JJ Peters VA Medical Center NIH Brain and Tissue Repository	Control	Female	Yes	Validated	1	BA6	1857	30	0.0162
94	16	31196801	GA	G	intronic	FUS	.	FUS(NM_004960.4):c.764+304del;NP_004951.1:p.?	.	S09886	Harvard Brain Tissue Resource Center	Control	Male	Yes	Germline	2	BA4	2399	184	0.0767
																2	BA6	2492	184	0.0738
95	17	44104311	GGCAGCTTCGTGT	G	UTR3	MAPT	.	MAPT(NM_001377265.1):c.*2781_*2792del;NP_001364194.1:p.?	.	40816	Mount Sinai/JJ Peters VA Medical Center NIH Brain and Tissue Repository	Control	Male	Yes	Negative	1	BA4	11990	3342	0.2787
96	20	57022710	GTGTGTGTGCA	G	UTR3	VAPB	.	VAPB(NM_004738.5):c.*3426_*3435del;NP_004729.1:p.?	.	1785	Massachusetts Alzheimer's Disease Research Center	ALS	Female	Yes	Validated	1	CB	994	19	0.0191
97	21	34001573	CCA	C	UTR3	SYNJ1	.	SYNJ1(NM_203446.3):c.*2540_*2541del;NP_982271.3:p.?	.	NP016/17	Oxford Brain Bank	Control	Female	Yes	N/A	3	AC	3807	1219	0.3202
																3	OC	4135	1404	0.3395
																3	SC	4680	1613	0.3447
98	22	41575841	TTTC	T	UTR3	EP300	.	EP300(NM_001429.4):c.*887_*889del;NP_001420.2:p.?	.	6195	University of Maryland Brian and Tissue Bank	ALS	Male	No	Germline	3	CB	1073	118	0.11
																3	BA6	1229	132	0.1074
																3	PFC	1232	133	0.108

## Sheet: Supplementary Table 6
Supplementary Table 6: Somatic variant validation using both amplicon sequencing and ddPCR
Idx	Chr	Pos	Ref	Alt	Region	Gene	Type	CaseID	BrainBank	Clinical	VAF_MIP	VAF_amplicon	Validation_amplicon	Validation_ddPCR
1	1	8030993	C	T	exonic	PARK7	nonsynonymous SNV	2064	Massachusetts Alzheimer's Disease Research Center	FTD	0.0176	0.01856	Validated	Validated
2	1	11082210	G	C	exonic	TARDBP	nonsynonymous SNV	GBB-18-19	Georgetown Brain Bank	ALS	0.0075	0.005297	Validated	Validated
3	1	20964630	C	G	intronic	PINK1	.	2213	Massachusetts Alzheimer's Disease Research Center	ALS	0.0074	0.006179	Validated	N/A
4	1	20977905	G	A	ncRNA_exonic	PINK1-AS	.	TALS-CU30	Eleanor and Lou Gehrig ALS Center at Columbia University	ALS	0.1055	0.5079	Germline	N/A
5	1	65881402	C	T	UTR3	DNAJC6	.	S16278	Harvard Brain Tissue Resource Center	FTD	0.0164	0.008701	Validated	Validated
6	1	203096495	G	A	upstream	ADORA1	.	1709	Massachusetts Alzheimer's Disease Research Center	FTLD-ALS	0.0447	0.040036	Validated	Validated
7	2	70438421	C	T	UTR3	TIA1	.	1793	Massachusetts Alzheimer's Disease Research Center	ALS	0.0119	0.00962765	Validated	Validated
8	2	70457949	T	C	exonic	TIA1	nonsynonymous SNV	2002	Massachusetts Alzheimer's Disease Research Center	ALS	0.0291	0.0215865	Validated	Validated
9	2	74591993	T	C	intronic	DCTN1	.	1700	Massachusetts Alzheimer's Disease Research Center	ALS-FTD	0.0207	5.88e-05	Negative	N/A
10	2	179308652	A	G	ncRNA_intronic	MIR548N	.	GBB-18-13	Georgetown Brain Bank	Control	0.1928	0.2242	Validated	N/A
11	2	179315802	G	A	ncRNA_intronic	MIR548N	.	5064	Human Brain and Spinal Fluid Resource Center	ALS	0.0934	0.05147	Validated	N/A
12	2	202566598	C	T	exonic	ALS2	synonymous SNV	S02817	Harvard Brain Tissue Resource Center	FTD	0.0152	0.01391	Validated	Validated
13	2	202603270	A	G	intronic	ALS2	.	NP111/15	Oxford Brain Bank	ALS	0.0047	0.002336	Validated	N/A
14	2	202603450	G	C	exonic	ALS2	nonsynonymous SNV	NP094/17	Oxford Brain Bank	ALS	0.0095	0.009651	Validated	Validated
15	2	220115279	G	A	exonic	TUBA4A	nonsynonymous SNV	110	UCSD ALS bank	ALS	0.0185	0.00314544	Negative	N/A
16	2	220115725	G	C	exonic	TUBA4A	nonsynonymous SNV	NP094/17	Oxford Brain Bank	ALS	0.0145	0.01073	Validated	N/A
17	2	220115780	C	T	exonic	TUBA4A	nonsynonymous SNV	1538	Massachusetts Alzheimer's Disease Research Center	FTLD-AD	0.0208	0.00965144	Validated	N/A
18	2	222365921	A	C	intronic	EPHA4	.	NP106/18	Oxford Brain Bank	ALS-PD	0.0093	0.0168549	Validated	N/A
19	4	41270215	C	T	UTR3	UCHL1	.	GWF16-18	Biobank Core Facility at St. Joseph's Hospital and Barrow Neurological Institute	ALS	0.0269	0.5092	Germline	N/A
20	4	90645611	T	G	UTR3	SNCA	.	NP016/15	Oxford Brain Bank	ALS	0.0121	0.01592	Validated	N/A
21	5	138658289	A	T	exonic	MATR3	nonsynonymous SNV	HBBV	Brain Endowment Bank of University of Miami	ALS	0.0114	0.0119089	Validated	Validated
22	6	110064462	A	G	exonic	FIG4	synonymous SNV	S04981	Harvard Brain Tissue Resource Center	FTD	0.0761	0.07926	Validated	Validated
23	6	110107437	T	G	intronic	FIG4	.	1597	Massachusetts Alzheimer's Disease Research Center	ALS	0.0065	0.004552	Validated	N/A
24	9	27547048	A	T	UTR3	C9orf72	.	NP022/16	Oxford Brain Bank	Control	0.0108	0.01004	Validated	N/A
25	9	27573845	C	T	UTR5	C9orf72	.	S09886	Harvard Brain Tissue Resource Center	Control	0.2193	0.214	Validated	N/A
26	9	135173630	T	A	exonic	SETX	nonsynonymous SNV	NP009/14	Oxford Brain Bank	ALS	0.0075	0.000760154	Negative	Negative
27	9	135211747	C	G	exonic	SETX	nonsynonymous SNV	NP014/18	Oxford Brain Bank	ALS	0.0091	0.00637838	Validated	Validated
28	10	81913734	T	C	intergenic	PLAC9;ANXA11	.	912489	Mount Sinai/JJ Peters VA Medical Center NIH Brain and Tissue Repository	Control	0.0045	0.0001869	Negative	N/A
29	11	26529995	T	C	intronic	ANO3	.	5943	University of Maryland Brian and Tissue Bank	Control	0.174	0.2291	Validated	N/A
30	11	63606628	G	A	UTR5	MARK2	.	GWF18-31	Biobank Core Facility at St. Joseph's Hospital and Barrow Neurological Institute	ALS	0.2442	0.771	Germline	N/A
31	11	63676406	C	T	exonic	MARK2	synonymous SNV	HBFW	Brain Endowment Bank of University of Miami	FTD	0.0227	0.01285	Validated	N/A
32	11	108201099	C	T	exonic	ATM	nonsynonymous SNV	1705	Massachusetts Alzheimer's Disease Research Center	ALS	0.0133	0.0167365	Validated	Validated
33	11	108206648	C	T	exonic	ATM	nonsynonymous SNV	5954	University of Maryland Brian and Tissue Bank	ALS	0.0211	0.0158723	Validated	Validated
34	11	108236814	G	T	UTR3	ATM	.	NP094/17	Oxford Brain Bank	ALS	0.0319	0.1221	Validated	N/A
35	12	40651151	A	G	exonic	LRRK2	nonsynonymous SNV	NP039/16	Oxford Brain Bank	FTD-TAU	0.0187	0.0190255	Validated	Validated
36	12	54678509	C	T	ncRNA_exonic	HNRNPA1P10	.	NP011/18	Oxford Brain Bank	ALS	0.0375	0.001669	Negative	N/A
37	12	111890814	G	T	intronic	ATXN2	.	1994	Massachusetts Alzheimer's Disease Research Center	ALS	0.0534	0.001101	Negative	N/A
38	14	55312519	C	T	exonic	GCH1	nonsynonymous SNV	1709	Massachusetts Alzheimer's Disease Research Center	FTLD-ALS	0.0146	0.03547	Validated	Validated
39	14	73688181	A	T	UTR3	PSEN1	.	2222	Massachusetts Alzheimer's Disease Research Center	ALS	0.0046	3.56e-05	Negative	N/A
40	14	73688322	A	G	UTR3	PSEN1	.	S06977	Harvard Brain Tissue Resource Center	ALS	0.3337	0.1866	Validated	N/A
41	14	73690335	A	G	UTR3	PSEN1	.	3298	Human Brain and Spinal Fluid Resource Center	Control	0.0119	0.008942	Validated	N/A
42	14	105243622	G	C	intronic	AKT1	.	HBER	Brain Endowment Bank of University of Miami	FTD	0.2708	0.4782	Germline	N/A
43	15	44905678	G	A	exonic	SPG11	nonsynonymous SNV	1699	Massachusetts Alzheimer's Disease Research Center	ALS	0.312	0.332746	Validated	Germline
44	15	62148844	G	A	intronic	VPS13C	.	TALS-CU01	Eleanor and Lou Gehrig ALS Center at Columbia University	ALS	0.2732	0.000366	Negative	N/A
45	15	62174893	G	A	exonic	VPS13C	nonsynonymous SNV	TALS-CU29	Eleanor and Lou Gehrig ALS Center at Columbia University	ALS	0.1676	0.2242	Validated	N/A
46	15	62214788	C	T	exonic	VPS13C	synonymous SNV	NP105/17	Oxford Brain Bank	ALS	0.0087	0.00282731	Validated	Validated
47	16	31196558	A	G	intronic	FUS	.	2173	Massachusetts Alzheimer's Disease Research Center	ALS	0.0082	8.05e-05	Negative	N/A
48	16	31196819	C	T	intronic	FUS	.	TALS-CU02	Eleanor and Lou Gehrig ALS Center at Columbia University	ALS	0.1204	0.496	Germline	N/A
49	16	46691076	G	A	downstream	VPS35	.	6265	University of Maryland Brian and Tissue Bank	ALS	0.0135	0.01569	Validated	Validated
50	17	44050577	G	A	intronic	MAPT	.	NP021/16	Oxford Brain Bank	ALS	0.0187	0.01766	Validated	Validated
51	17	44053369	G	A	intronic	MAPT	.	1621	Massachusetts Alzheimer's Disease Research Center	FTD-ALS	0.0116	0.01127	Validated	N/A
52	17	44060424	C	T	intronic	MAPT	.	2093	Massachusetts Alzheimer's Disease Research Center	ALS	0.0089	0.000178182	Negative	Negative
53	19	1053504	G	A	exonic	ABCA7	nonsynonymous SNV	94	UCSD ALS bank	ALS	0.0102	0.0002721	Negative	N/A
54	19	2755190	C	T	UTR3	SGTA	.	5452	University of Maryland Brian and Tissue Bank	Control	0.0118	0.008264	Validated	N/A
55	19	8026152	G	A	UTR3	ELAVL1	.	127	UCSD ALS bank	ALS	0.0579	0.08975	Validated	N/A
56	19	8026253	A	G	UTR3	ELAVL1	.	3371	Human Brain and Spinal Fluid Resource Center	Control	0.0169	0.01295	Validated	N/A
57	19	8038471	C	T	intronic	ELAVL1	.	S00021	Harvard Brain Tissue Resource Center	Control	0.0203	0.01276	Validated	Validated
58	19	15272204	C	A	exonic	NOTCH3	nonsynonymous SNV	1993	Massachusetts Alzheimer's Disease Research Center	FTD	0.0342	0.009	Validated	N/A
59	19	15296128	C	T	exonic	NOTCH3	nonsynonymous SNV	TALS-CU29	Eleanor and Lou Gehrig ALS Center at Columbia University	ALS	0.0307	0.0001671	Negative	N/A
60	19	45766407	C	T	exonic	MARK4	nonsynonymous SNV	NP111/15	Oxford Brain Bank	ALS	0.0128	0.009047	Validated	Validated
61	19	45791268	G	A	intronic	MARK4	.	5491	Human Brain and Spinal Fluid Resource Center	ALS	0.0149	1.5e-05	Negative	N/A
62	19	45791285	C	T	intronic	MARK4	.	5974	University of Maryland Brian and Tissue Bank	ALS	0.0226	0.0002069	Negative	N/A
63	20	57006140	A	T	intronic	VAPB	.	6265	University of Maryland Brian and Tissue Bank	ALS	0.0143	0.01215	Validated	Validated
64	20	57024313	C	T	UTR3	VAPB	.	NP068/16	Oxford Brain Bank	FTD	0.0291	0.0194034	Validated	Validated
65	21	27372380	C	T	exonic	APP	nonsynonymous SNV	NP066/16	Oxford Brain Bank	ALS-FTD	0.0085	0.0110415	Validated	Validated
66	21	27423440	G	A	exonic	APP	stopgain	S10993	Harvard Brain Tissue Resource Center	FTD	0.0104	0.0100744	Validated	Validated
67	21	27512732	C	A	intronic	APP	.	1012	Massachusetts Alzheimer's Disease Research Center	FTD	0.1571	0.01246	Negative	N/A
68	21	34003995	C	T	exonic	SYNJ1	synonymous SNV	NP016/14	Oxford Brain Bank	FTD	0.0182	0.02055	Validated	N/A
69	21	34029325	G	T	exonic	SYNJ1	nonsynonymous SNV	94	UCSD ALS bank	ALS	0.0401	0.1528	Validated	N/A
70	22	32886369	G	C	intronic	FBXO7	.	NP016/15	Oxford Brain Bank	ALS	0.0164	0.007672	Validated	Validated
71	22	32889194	C	T	exonic	FBXO7	nonsynonymous SNV	1881	Massachusetts Alzheimer's Disease Research Center	FTLD	0.0797	0.00926981	Negative	Validated
72	22	38512331	G	C	intronic	PLA2G6	.	6264	University of Maryland Brian and Tissue Bank	FTD-AD	0.3994	0.3381	Validated	N/A
73	22	38512379	C	T	intronic	PLA2G6	.	107	UCSD ALS bank	ALS	0.0519	0.4939	Germline	Germline
74	22	41568613	A	G	exonic	EP300	synonymous SNV	GWF17-23	Biobank Core Facility at St. Joseph's Hospital and Barrow Neurological Institute	Control	0.096	0.09557	Validated	Validated
75	22	41573881	C	T	exonic	EP300	nonsynonymous SNV	5572	University of Maryland Brian and Tissue Bank	Control	0.0194	0.0198	Validated	Validated
76	22	41575553	C	A	UTR3	EP300	.	NP132/15	Oxford Brain Bank	ALS	0.0491	0.0009381	Negative	N/A
77	X	40464876	A	C	exonic	ATP6AP2	nonsynonymous SNV	TALS-CU11	Eleanor and Lou Gehrig ALS Center at Columbia University	ALS	0.1407	0.3481	Validated	N/A
78	X	70587433	G	A	exonic	TAF1	nonsynonymous SNV	NP095/18	Oxford Brain Bank	FTD	0.0119	0.000138472	Validated	Validated
79	X	70627912	G	A	exonic	TAF1	nonsynonymous SNV	NP016/14	Oxford Brain Bank	FTD	0.0534	0.03827	Validated	N/A
80	X	70685106	T	G	ncRNA_intronic	BCYRN1	.	NP111/15	Oxford Brain Bank	ALS	0.0187	0.01324	Validated	N/A
81	1	8045448	G	GT	downstream	PARK7	.	5657	University of Maryland Brian and Tissue Bank	Control	0.2058	0.5049	Germline	N/A
82	2	233680609	C	CT	intronic	GIGYF2	.	2091	Massachusetts Alzheimer's Disease Research Center	ALS	0.0284	0.05303	Validated	N/A
83	2	233721504	AT	A	exonic	GIGYF2	frameshift deletion	GWF17-24	Biobank Core Facility at St. Joseph's Hospital and Barrow Neurological Institute	ALS	0.026	0.0006333	Negative	N/A
84	3	132241986	CT	C	intronic	DNAJC13	.	3216	Human Brain and Spinal Fluid Resource Center	Control	0.0184	0.00795	Validated	N/A
85	5	138650496	TTCA	T	intronic	MATR3	.	HCT15HAU	Brain Endowment Bank of University of Miami	Control	0.1332	0.5019	Germline	N/A
86	6	170871022	GCAGCAGCAGCAGCAGCAACAGCAA	G	exonic	TBP	nonframeshift deletion	6181	University of Maryland Brian and Tissue Bank	ALS	0.1663	0.6455	Germline	N/A
87	6	170871043	GCAA	G	exonic	TBP	nonframeshift deletion	2216	Massachusetts Alzheimer's Disease Research Center	ALS	0.079	0.127	Validated	N/A
88	8	42692534	GTGA	G	UTR3	THAP1	.	5223	Human Brain and Spinal Fluid Resource Center	ALS	0.1764	0.4991	Germline	N/A
89	11	108093524	GA	G	upstream	ATM;NPAT	.	TALS-CU47	Eleanor and Lou Gehrig ALS Center at Columbia University	ALS	0.0409	6.667e-05	Negative	N/A
90	11	108141954	AC	A	intronic	ATM	.	5223	Human Brain and Spinal Fluid Resource Center	ALS	0.034	0.01973	Validated	N/A
91	15	44914775	GA	G	intronic	SPG11	.	1681	Massachusetts Alzheimer's Disease Research Center	ALS	0.0185	0.007933	Validated	N/A
92	15	62146252	A	AC	UTR3	VPS13C	.	GBB-16-11	Georgetown Brain Bank	ALS	0.1344	0.0006	Negative	N/A
93	16	29826332	GC	G	UTR3	PRRT2	.	912489	Mount Sinai/JJ Peters VA Medical Center NIH Brain and Tissue Repository	Control	0.0162	0.002733	Validated	N/A
94	16	31196801	GA	G	intronic	FUS	.	S09886	Harvard Brain Tissue Resource Center	Control	0.0767	0.499	Germline	N/A
95	17	44104311	GGCAGCTTCGTGT	G	UTR3	MAPT	.	40816	Mount Sinai/JJ Peters VA Medical Center NIH Brain and Tissue Repository	Control	0.2787	0	Negative	N/A
96	20	57022710	GTGTGTGTGCA	G	UTR3	VAPB	.	1785	Massachusetts Alzheimer's Disease Research Center	ALS	0.0191	0.02067	Validated	N/A
97	21	34001573	CCA	C	UTR3	SYNJ1	.	NP016/17	Oxford Brain Bank	Control	0.3202	-	N/A	N/A
98	22	41575841	TTTC	T	UTR3	EP300	.	6195	University of Maryland Brian and Tissue Bank	ALS	0.11	0.6612	Germline	N/A

## Sheet: Supplementary Table 7
Supplementary Table 7: Predicted deleterious somatic variants identified in the MIP sequencing data
Chr	Pos	Ref	Alt	Gene	Type	HGVS	Annovar	ACMG classification	Depth	AltCnt	VAF	CaseID	BrainBank	Clinical	Gender	Tissue	Germline-free
1	11082210	G	C	TARDBP	nonsynonymous SNV	TARDBP(NM_007375.4):c.744G>C;NP_031401.1:p.(Leu248Phe)	TARDBP:NM_007375:exon6:c.G744C:p.L248F	VUS	4681	36	0.0075	GBB-18-19	Georgetown Brain Bank	ALS	Male	BA4	Yes
2	70457949	T	C	TIA1	nonsynonymous SNV	TIA1(NM_022173.4):c.161A>G;NP_071505.2:p.(His54Arg)	TIA1:NM_001351508:exon3:c.A161G:p.H54R,TIA1:NM_001351509:exon3:c.A167G:p.H56R,TIA1:NM_001351510:exon3:c.A161G:p.H54R,TIA1:NM_001351511:exon3:c.A50G:p.H17R,TIA1:NM_001351512:exon3:c.A56G:p.H19R,TIA1:NM_001351513:exon3:c.A50G:p.H17R,TIA1:NM_001351516:exon3:c.A161G:p.H54R,TIA1:NM_001351518:exon3:c.A161G:p.H54R,TIA1:NM_001351519:exon3:c.A161G:p.H54R,TIA1:NM_001351520:exon3:c.A167G:p.H56R,TIA1:NM_0013…	VUS	5306	156	0.0291	2002	Massachusetts Alzheimer's Disease Research Center	ALS	Female	SC	Yes
2	202603450	G	C	ALS2	nonsynonymous SNV	ALS2(NM_020919.4):c.2360C>G;NP_065970.2:p.(Thr787Arg)	ALS2:NM_020919:exon12:c.C2360G:p.T787R	VUS	2700	27	0.0095	NP094/17	Oxford Brain Bank	ALS	Male	SC	Yes
2	220115725	G	C	TUBA4A	nonsynonymous SNV	TUBA4A(NM_006000.3):c.696C>G;NP_005991.1:p.(Ser232Arg)	TUBA4A:NM_001278552:exon4:c.C651G:p.S217R,TUBA4A:NM_006000:exon4:c.C696G:p.S232R	VUS	2146	31	0.0145	NP094/17	Oxford Brain Bank	ALS	Male	SC	Yes
2	220115780	C	T	TUBA4A	nonsynonymous SNV	TUBA4A(NM_006000.3):c.641G>A;NP_005991.1:p.(Arg214His)	TUBA4A:NM_001278552:exon4:c.G596A:p.R199H,TUBA4A:NM_006000:exon4:c.G641A:p.R214H	VUS	1438	30	0.0208	1538	Massachusetts Alzheimer's Disease Research Center	FTLD-AD	Female	CB	Yes
5	138658289	A	T	MATR3	nonsynonymous SNV	MATR3(NM_018834.6):c.1781A>T;NP_061322.2:p.(Lys594Ile)	MATR3:NM_001194956:exon11:c.A917T:p.K306I,MATR3:NM_001194955:exon12:c.A1781T:p.K594I,MATR3:NM_018834:exon12:c.A1781T:p.K594I,MATR3:NM_001194954:exon14:c.A1781T:p.K594I,MATR3:NM_001282278:exon14:c.A767T:p.K256I,MATR3:NM_199189:exon15:c.A1781T:p.K594I	VUS	2087	25	0.0114	HBBV	Brain Endowment Bank of University of Miami	ALS	Male	BA4	Yes

## Sheet: Supplementary Table 8
Supplementary Table 8: VAFs of predicted deleterious somatic variants across CNS regions in amplicon sequencing data
	TIA1(p.H54R)	MATR3(p.K594I)	ALS2(p.T787R)	TARDBP(p.L248F)	DYNC1H1(p.R1962C)	LMNA(p.H566Y)
DLPFC (BA9/46)	0.447828	0	0.162425	0	2.95025	6.32374
Frontopolar prefrontal cortex (BA10)	.	.	.	.	2.50665	8.23953
Inferior frontal cortex (BA11/12/44/45/47)	0.35559	0	.	.	4.8339	.
Premotor cortex (BA6)	0.324754	0	.	.	1.64109	.
Primary motor cortex (BA4)	0.593867	1.21	0.167621	0.573175	.	7.07194
Anterior Cingulate (BA24/32)	0.401317	0	0	.	1.8204	.
Anterior corpus callosum (BA33)	.	.	0	.	.	.
Anterior caudate nucleus	.	.	0.591759	.	.	.
Hippocampus	0.390625	0	0	0	3.76194	7.18223
Thalamus	0.276117	0	0.415833	.	1.35867	.
Entorhinal cortex	.	.	0.23061	.	.	.
Superior temporal gyrus (BA22/41/42)	0.549401	0	0.196246	0	2.21209	.
Inferior temporal cortex (BA20/36)	0.32118	0	.	.	5.22397	.
Superior parietal cortex (BA7)	1.05297	0	0	0	3.24478	7.11426
Inferior parietal cortex (BA40)	0.428435	0	.	.	5.01787	.
Occipital cortex (BA17/18/19)	0.453592	0	0.29824	0	4.10456	5.27894
Pons	0.146833	0	0.292453	0	.	.
Cerebellum	0	0	0	.	0.0999857	9.0811
Spinal cord	2.15865	.	0.9651	.	.	.
Cervical spinal cord	.	.	.	.	1.60297	6.92951
Thoracic spinal cord	.	.	.	.	0.786151	12.2983
Lumbar spinal cord	.	.	.	.	0.768566	9.25059
Fibroblast	.	.	.	.	0	.

## Sheet: Supplementary Table 9
Supplementary Table 9: Information of the cases and samples included in the detection of somatic variants in the bulk RNA-seq data using RNA-MosaicHunter
Sample ID	Individual	TargetID	Included in MIP sequencing	Gender	Cogdx	Cogdx2	FTD	Age	Tissue	RIN	PMI	C9expansion	Other pathogenic germline mutation	Depth
CGND-HRA-00106	CGND-HDA-00471	JHU10	No	Female	ALS	Classical/Typical ALS	No	70	Cerebellum	6.9	3	No	No	33.0843
CGND-HRA-00108	CGND-HDA-00473	JHU12	No	Male	ALS	Classical/Typical ALS	No	53	Cerebellum	7.7	NA	No	No	38.6821
CGND-HRA-00110	CGND-HDA-00475	JHU14	No	Male	ALS	Classical/Typical ALS	No	49	Cerebellum	7.8	5	No	SOD1	30.1345
CGND-HRA-00111	CGND-HDA-00476	JHU15	No	Male	ALS	Classical/Typical ALS	No	65	Cerebellum	7.6	6	No	No	32.4629
CGND-HRA-00115	CGND-HDA-00480	JHU19	No	Male	ALS	Classical/Typical ALS	No	52	CortexFrontal	3.2	17	Yes	No	28.0284
CGND-HRA-00118	CGND-HDA-00483	JHU22	No	Male	ALS	Classical/Typical ALS	No	66	Cerebellum	4.4	6	Yes	No	20.9453
CGND-HRA-00121	CGND-HDA-00486	JHU25	No	Male	ALS	Classical/Typical ALS	No	62	Cerebellum	5.1	4	No	No	10.3053
CGND-HRA-00125	CGND-HDA-00490	JHU29	No	Male	ALS	Classical/Typical ALS	No	64	Cerebellum	2.6	9	No	No	22.6851
CGND-HRA-00099	CGND-HDA-00464	JHU3	No	Female	ALS	Classical/Typical ALS	No	77	Cerebellum	6.6	6	No	No	27.1227
CGND-HRA-00126	CGND-HDA-00491	JHU30	No	Male	ALS	Classical/Typical ALS	No	44	Cerebellum	5.8	26.5	No	No	30.4774
CGND-HRA-00128	CGND-HDA-00493	JHU32	No	Male	ALS	Classical/Typical ALS	No	59	Cerebellum	2.3	7	No	No	45.9691
CGND-HRA-00129	CGND-HDA-00494	JHU33	No	Male	ALS	Classical/Typical ALS	No	65	CortexFrontal	4.2	15.5	No	No	31.8985
CGND-HRA-00130	CGND-HDA-00495	JHU34	No	Female	ALS	Classical/Typical ALS	No	45	Cerebellum	2.8	7	No	No	20.6696
CGND-HRA-00132	CGND-HDA-00497	JHU36	No	Female	ALS	Classical/Typical ALS	No	60	SpinalCordCervical	3.6	22	Yes	No	23.8702
CGND-HRA-00100	CGND-HDA-00465	JHU4	No	Female	ALS	Classical/Typical ALS	No	63	Cerebellum	6.4	13	No	No	12.773
CGND-HRA-00139	CGND-HDA-00504	JHU43	No	Male	ALS	Classical/Typical ALS	No	55	CortexFrontal	3	NA	No	SOD1	52.0654
CGND-HRA-00141	CGND-HDA-00506	JHU45	No	Female	ALS	Classical/Typical ALS	No	56	Cerebellum	3.3	13	No	No	19.8563
CGND-HRA-00142	CGND-HDA-00507	JHU46	No	Male	ALS	Classical/Typical ALS	No	60	Cerebellum	3.3	NA	No	No	24.2014
CGND-HRA-00143	CGND-HDA-00508	JHU47	No	Female	ALS	Classical/Typical ALS	No	71	Cerebellum	8.1	5	No	No	34.9159
CGND-HRA-00101	CGND-HDA-00466	JHU5	No	Female	ALS	Classical/Typical ALS	No	67	Cerebellum	5.8	12	No	No	20.7755
CGND-HRA-00146	CGND-HDA-00511	JHU50	No	Male	ALS	Classical/Typical ALS	No	75	Cerebellum	2.4	25	No	No	20.7277
CGND-HRA-00148	CGND-HDA-00513	JHU52	No	Male	ALS	Classical/Typical ALS	No	56	CortexFrontal	2.3	13	Yes	No	48.5013
CGND-HRA-00149	CGND-HDA-00514	JHU53	No	Male	ALS	Classical/Typical ALS	No	54	CortexFrontal	2.3	9	No	No	51.7656
CGND-HRA-00151	CGND-HDA-00516	JHU55	No	Female	ALS	Classical/Typical ALS	No	61	Cerebellum	6.6	5	No	No	34.3922
CGND-HRA-00154	CGND-HDA-00519	JHU58	No	Male	ALS	Classical/Typical ALS	No	51	Cerebellum	6.9	3	No	No	34.6813
CGND-HRA-00159	CGND-HDA-00524	JHU63	No	Male	ALS	Classical/Typical ALS	No	72	Cerebellum	3.3	5	No	No	23.1567
CGND-HRA-00160	CGND-HDA-00525	JHU64	No	Male	ALS	Classical/Typical ALS, Frontotemporal Dementia (FTD)	Yes	64	CortexFrontal	5.1	6	No	NEK1	38.7602
CGND-HRA-00166	CGND-HDA-00531	JHU70	No	Male	ALS	Classical/Typical ALS	No	63	Cerebellum	7.2	6	No	No	29.4821
CGND-HRA-00168	CGND-HDA-00533	JHU72	No	Male	ALS	Classical/Typical ALS	No	63	Cerebellum	3.3	28	No	No	23.1724
CGND-HRA-00169	CGND-HDA-00534	JHU73	No	Female	ALS	Classical/Typical ALS	No	70	Cerebellum	6.6	8	No	No	26.6917
CGND-HRA-00523	CGND-HDA-00534	JHU73	No	Female	ALS	Classical/Typical ALS	No	70	Cerebellum	6.9	8	No	No	26.1322
CGND-HRA-00553	CGND-HDA-00534	JHU73	No	Female	ALS	Classical/Typical ALS	No	70	CortexFrontal	8	8	No	No	34.1454
CGND-HRA-00554	CGND-HDA-00534	JHU73	No	Female	ALS	Classical/Typical ALS	No	70	CortexOccipital	5.6	8	No	No	26.3877
CGND-HRA-00555	CGND-HDA-00534	JHU73	No	Female	ALS	Classical/Typical ALS	No	70	SpinalCordThoracic	8	8	No	No	43.9257
CGND-HRA-00556	CGND-HDA-00534	JHU73	No	Female	ALS	Classical/Typical ALS	No	70	CortexMotorMedial	6.6	8	No	No	35.5279
CGND-HRA-00557	CGND-HDA-00534	JHU73	No	Female	ALS	Classical/Typical ALS	No	70	CortexMotorLateral	7.1	8	No	No	40.6271
CGND-HRA-00558	CGND-HDA-00534	JHU73	No	Female	ALS	Classical/Typical ALS	No	70	SpinalCordLumbar	7.1	8	No	No	39.6514
CGND-HRA-00170	CGND-HDA-00535	JHU74	No	Male	ALS	Classical/Typical ALS	No	47	Cerebellum	6.8	18.5	No	SOD1	34.8474
CGND-HRA-00559	CGND-HDA-00535	JHU74	No	Male	ALS	Classical/Typical ALS	No	47	CortexFrontal	5.7	18.5	No	SOD1	33.6563
CGND-HRA-00560	CGND-HDA-00535	JHU74	No	Male	ALS	Classical/Typical ALS	No	47	CortexOccipital	7.2	18.5	No	SOD1	35.7133
CGND-HRA-00561	CGND-HDA-00535	JHU74	No	Male	ALS	Classical/Typical ALS	No	47	CortexMotorMedial	6.4	18.5	No	SOD1	43.5828
CGND-HRA-00562	CGND-HDA-00535	JHU74	No	Male	ALS	Classical/Typical ALS	No	47	CortexMotorLateral	6.1	18.5	No	SOD1	45.2258
CGND-HRA-01217	CGND-HDA-00535	JHU74	No	Male	ALS	Classical/Typical ALS	No	47	SpinalCordThoracic	7.3	18.5	No	SOD1	35.579
CGND-HRA-00171	CGND-HDA-00536	JHU75	No	Female	ALS	Classical/Typical ALS	No	58	SpinalCordCervical	6.7	4	Yes	No	37.526
CGND-HRA-00104	CGND-HDA-00469	JHU8	No	Male	ALS	Classical/Typical ALS	No	58	Cerebellum	6.8	8	No	SOD1	25.2254
CGND-HRA-01428	CGND-HDA-03067	NEUAG831KFQ	Yes	Male	ALS	Classical/Typical ALS	No	66	CortexMotorMedial	6.9	4	No	No	21.3065
CGND-HRA-01429	CGND-HDA-03067	NEUAG831KFQ	Yes	Male	ALS	Classical/Typical ALS	No	66	CortexMotorLateral	6.9	4	No	No	25.3095
CGND-HRA-01430	CGND-HDA-03067	NEUAG831KFQ	Yes	Male	ALS	Classical/Typical ALS	No	66	Cerebellum	8.1	4	No	No	52.489
CGND-HRA-01431	CGND-HDA-03067	NEUAG831KFQ	Yes	Male	ALS	Classical/Typical ALS	No	66	SpinalCordCervical	7.6	4	No	No	24.2876
CGND-HRA-01432	CGND-HDA-03067	NEUAG831KFQ	Yes	Male	ALS	Classical/Typical ALS	No	66	SpinalCordLumbar	7.6	4	No	No	23.1872
CGND-HRA-01433	CGND-HDA-03067	NEUAG831KFQ	Yes	Male	ALS	Classical/Typical ALS	No	66	CortexFrontal	7	4	No	No	24.9617
CGND-HRA-01303	CGND-HDA-02856	NEUAL503EPH	Yes	Male	ALS	Classical/Typical ALS, Frontotemporal Dementia (FTD)	Yes	72	Cerebellum	7.5	3	No	No	24.8449
CGND-HRA-01304	CGND-HDA-02856	NEUAL503EPH	Yes	Male	ALS	Classical/Typical ALS, Frontotemporal Dementia (FTD)	Yes	72	CortexMotorMedial	6.9	3	No	No	27.2183
CGND-HRA-01305	CGND-HDA-02856	NEUAL503EPH	Yes	Male	ALS	Classical/Typical ALS, Frontotemporal Dementia (FTD)	Yes	72	CortexMotorLateral	7.5	3	No	No	22.7953
CGND-HRA-01306	CGND-HDA-02856	NEUAL503EPH	Yes	Male	ALS	Classical/Typical ALS, Frontotemporal Dementia (FTD)	Yes	72	SpinalCordCervical	7.1	3	No	No	27.33
CGND-HRA-01307	CGND-HDA-02856	NEUAL503EPH	Yes	Male	ALS	Classical/Typical ALS, Frontotemporal Dementia (FTD)	Yes	72	SpinalCordLumbar	6.8	3	No	No	23.8127
CGND-HRA-01308	CGND-HDA-02856	NEUAL503EPH	Yes	Male	ALS	Classical/Typical ALS, Frontotemporal Dementia (FTD)	Yes	72	CortexFrontal	7.7	3	No	No	29.8059
CGND-HRA-01309	CGND-HDA-02856	NEUAL503EPH	Yes	Male	ALS	Classical/Typical ALS, Frontotemporal Dementia (FTD)	Yes	72	CortexOccipital	7	3	No	No	24.6484
CGND-HRA-01310	CGND-HDA-02856	NEUAL503EPH	Yes	Male	ALS	Classical/Typical ALS, Frontotemporal Dementia (FTD)	Yes	72	SpinalCordThoracic	7.7	3	No	No	23.4993
CGND-HRA-00183	CGND-HDA-00548	NEUAP156PM4	No	Female	ALS	Classical/Typical ALS	No	69	Cerebellum	7	26	No	No	31.0703
CGND-HRA-00534	CGND-HDA-00548	NEUAP156PM4	No	Female	ALS	Classical/Typical ALS	No	69	Cerebellum	7.2	26	No	No	31.9879
CGND-HRA-00535	CGND-HDA-00548	NEUAP156PM4	No	Female	ALS	Classical/Typical ALS	No	69	CortexFrontal	6.3	26	No	No	43.8638
CGND-HRA-00536	CGND-HDA-00548	NEUAP156PM4	No	Female	ALS	Classical/Typical ALS	No	69	CortexOccipital	3.9	26	No	No	28.9306
CGND-HRA-00537	CGND-HDA-00548	NEUAP156PM4	No	Female	ALS	Classical/Typical ALS	No	69	SpinalCordThoracic	6.6	26	No	No	26.0927
CGND-HRA-00603	CGND-HDA-00548	NEUAP156PM4	No	Female	ALS	Classical/Typical ALS	No	69	CortexMotorMedial	7.3	26	No	No	49.8529
CGND-HRA-00604	CGND-HDA-00548	NEUAP156PM4	No	Female	ALS	Classical/Typical ALS	No	69	CortexMotorLateral	6.3	26	No	No	49.4428
CGND-HRA-00605	CGND-HDA-00548	NEUAP156PM4	No	Female	ALS	Classical/Typical ALS	No	69	SpinalCordCervical	7.1	26	No	No	74.0405
CGND-HRA-00606	CGND-HDA-00548	NEUAP156PM4	No	Female	ALS	Classical/Typical ALS	No	69	SpinalCordLumbar	5.6	26	No	No	39.9096
CGND-HRA-00333	CGND-HDA-01315	NEUAT369TG5	Yes	Female	ALS	Classical/Typical ALS	No	81	Cerebellum	8	NA	No	No	35.4238
CGND-HRA-00334	CGND-HDA-01315	NEUAT369TG5	Yes	Female	ALS	Classical/Typical ALS	No	81	CortexMotorMedial	6.7	NA	No	No	31.6326
CGND-HRA-00335	CGND-HDA-01315	NEUAT369TG5	Yes	Female	ALS	Classical/Typical ALS	No	81	CortexMotorLateral	6	NA	No	No	34.9967
CGND-HRA-00336	CGND-HDA-01315	NEUAT369TG5	Yes	Female	ALS	Classical/Typical ALS	No	81	SpinalCordCervical	5.9	NA	No	No	35.0248
CGND-HRA-00337	CGND-HDA-01315	NEUAT369TG5	Yes	Female	ALS	Classical/Typical ALS	No	81	SpinalCordLumbar	4.9	NA	No	No	29.8805
CGND-HRA-00338	CGND-HDA-01315	NEUAT369TG5	Yes	Female	ALS	Classical/Typical ALS	No	81	CortexFrontal	5.6	NA	No	No	34.273
CGND-HRA-00339	CGND-HDA-01315	NEUAT369TG5	Yes	Female	ALS	Classical/Typical ALS	No	81	CortexOccipital	5.8	NA	No	No	37.6802
CGND-HRA-00340	CGND-HDA-01315	NEUAT369TG5	Yes	Female	ALS	Classical/Typical ALS	No	81	SpinalCordThoracic	6.1	NA	No	No	33.606
CGND-HRA-00341	CGND-HDA-01316	NEUAV667LJK	Yes	Male	ALS	Classical/Typical ALS	No	85	Cerebellum	6.2	7.5	No	No	24.5279
CGND-HRA-00342	CGND-HDA-01316	NEUAV667LJK	Yes	Male	ALS	Classical/Typical ALS	No	85	CortexMotorMedial	4.5	7.5	No	No	23.4127
CGND-HRA-00343	CGND-HDA-01316	NEUAV667LJK	Yes	Male	ALS	Classical/Typical ALS	No	85	CortexMotorLateral	5.4	7.5	No	No	33.5343
CGND-HRA-00344	CGND-HDA-01316	NEUAV667LJK	Yes	Male	ALS	Classical/Typical ALS	No	85	SpinalCordCervical	5.8	7.5	No	No	42.9333
CGND-HRA-00345	CGND-HDA-01316	NEUAV667LJK	Yes	Male	ALS	Classical/Typical ALS	No	85	SpinalCordLumbar	5.8	7.5	No	No	35.885
CGND-HRA-00346	CGND-HDA-01316	NEUAV667LJK	Yes	Male	ALS	Classical/Typical ALS	No	85	CortexFrontal	4.8	7.5	No	No	28.5016
CGND-HRA-00347	CGND-HDA-01316	NEUAV667LJK	Yes	Male	ALS	Classical/Typical ALS	No	85	CortexOccipital	5.6	7.5	No	No	31.4585
CGND-HRA-00348	CGND-HDA-01316	NEUAV667LJK	Yes	Male	ALS	Classical/Typical ALS	No	85	SpinalCordThoracic	7.2	7.5	No	No	36.9525
CGND-HRA-00746	CGND-HDA-02424	NEUAY067UTB	Yes	Female	ALS	Classical/Typical ALS	No	67	Cerebellum	7.7	11	NA	No	48.3135
CGND-HRA-00750	CGND-HDA-02424	NEUAY067UTB	Yes	Female	ALS	Classical/Typical ALS	No	67	SpinalCordLumbar	7.9	11	NA	No	27.5646
CGND-HRA-01269	CGND-HDA-02424	NEUAY067UTB	Yes	Female	ALS	Classical/Typical ALS	No	67	CortexFrontal	6.9	11	NA	No	34.2297
CGND-HRA-01270	CGND-HDA-02424	NEUAY067UTB	Yes	Female	ALS	Classical/Typical ALS	No	67	CortexOccipital	4.4	11	NA	No	39.5803
CGND-HRA-01319	CGND-HDA-02858	NEUBB078VEG	Yes	Female	ALS	Classical/Typical ALS	No	51	Cerebellum	7.7	7	Yes	No	22.0252
CGND-HRA-01320	CGND-HDA-02858	NEUBB078VEG	Yes	Female	ALS	Classical/Typical ALS	No	51	CortexMotorMedial	6.3	7	Yes	No	30.0016
CGND-HRA-01321	CGND-HDA-02858	NEUBB078VEG	Yes	Female	ALS	Classical/Typical ALS	No	51	CortexMotorLateral	7.8	7	Yes	No	24.8099
CGND-HRA-01322	CGND-HDA-02858	NEUBB078VEG	Yes	Female	ALS	Classical/Typical ALS	No	51	SpinalCordCervical	7.4	7	Yes	No	28.5609
CGND-HRA-01323	CGND-HDA-02858	NEUBB078VEG	Yes	Female	ALS	Classical/Typical ALS	No	51	SpinalCordLumbar	7.4	7	Yes	No	18.5577
CGND-HRA-01324	CGND-HDA-02858	NEUBB078VEG	Yes	Female	ALS	Classical/Typical ALS	No	51	CortexFrontal	7.1	7	Yes	No	38.2907
CGND-HRA-01325	CGND-HDA-02858	NEUBB078VEG	Yes	Female	ALS	Classical/Typical ALS	No	51	CortexOccipital	7.5	7	Yes	No	40.5815
CGND-HRA-01326	CGND-HDA-02858	NEUBB078VEG	No	Female	ALS	Classical/Typical ALS	No	51	SpinalCordThoracic	7.5	7	Yes	No	22.8572
CGND-HRA-01608	CGND-HDA-03383	NEUBE992ZD1	No	Male	ALS	Classical/Typical ALS	No	68	CortexMotorMedial	6.3	15	Yes	No	32.5112
CGND-HRA-01609	CGND-HDA-03383	NEUBE992ZD1	No	Male	ALS	Classical/Typical ALS	No	68	CortexMotorLateral	4.7	15	Yes	No	29.1696
CGND-HRA-01610	CGND-HDA-03383	NEUBE992ZD1	No	Male	ALS	Classical/Typical ALS	No	68	SpinalCordCervical	6.5	15	Yes	No	38.6845
CGND-HRA-01611	CGND-HDA-03383	NEUBE992ZD1	No	Male	ALS	Classical/Typical ALS	No	68	SpinalCordLumbar	6.9	15	Yes	No	31.4057
CGND-HRA-02233	CGND-HDA-03930	NEUBU587UWA	Yes	Male	ALS	Classical/Typical ALS	No	61	CortexMotorMedial	8	18.52	No	No	28.5156
CGND-HRA-02236	CGND-HDA-03930	NEUBU587UWA	Yes	Male	ALS	Classical/Typical ALS	No	61	SpinalCordLumbar	6.9	18.52	No	No	22.7037
CGND-HRA-02237	CGND-HDA-03930	NEUBU587UWA	Yes	Male	ALS	Classical/Typical ALS	No	61	CortexFrontal	7.3	18.52	No	No	27.5147
CGND-HRA-00466	CGND-HDA-01697	NEUCG551GV1	No	Female	Normal		Not Applicable	57	CortexFrontal	5.6	32	No	No	26.2602
CGND-HRA-00467	CGND-HDA-01697	NEUCG551GV1	No	Female	Normal		Not Applicable	57	CortexMotorMedial	3.8	32	No	No	26.6198
CGND-HRA-00468	CGND-HDA-01697	NEUCG551GV1	No	Female	Normal		Not Applicable	57	SpinalCordLumbar	3.7	32	No	No	26.8923
CGND-HRA-00469	CGND-HDA-01697	NEUCG551GV1	No	Female	Normal		Not Applicable	57	Cerebellum	4.1	32	No	No	25.2383
CGND-HRA-00593	CGND-HDA-02055	NEUDA151YMK	Yes	Female	Normal		Not Applicable	37	Cerebellum	6.9	14	No	No	26.3778
CGND-HRA-00594	CGND-HDA-02055	NEUDA151YMK	Yes	Female	Normal		Not Applicable	37	CortexMotorMedial	5.4	14	No	No	28.6585
CGND-HRA-00595	CGND-HDA-02055	NEUDA151YMK	Yes	Female	Normal		Not Applicable	37	CortexMotorLateral	5.7	14	No	No	45.6887
CGND-HRA-01258	CGND-HDA-02055	NEUDA151YMK	Yes	Female	Normal		Not Applicable	37	CortexFrontal	5.3	14	No	No	34.9914
CGND-HRA-01259	CGND-HDA-02055	NEUDA151YMK	Yes	Female	Normal		Not Applicable	37	SpinalCordThoracic	5.6	14	No	No	27.2337
CGND-HRA-00208	CGND-HDA-00595	NEUDG361GA9	Yes	Female	ALS	Classical/Typical ALS	No	72	Cerebellum	8.2	18	No	No	27.9269
CGND-HRA-00214	CGND-HDA-00595	NEUDG361GA9	Yes	Female	ALS	Classical/Typical ALS	No	72	CortexFrontal	7.5	18	No	No	35.0758
CGND-HRA-00220	CGND-HDA-00595	NEUDG361GA9	Yes	Female	ALS	Classical/Typical ALS	No	72	CortexMotorMedial	6.3	18	No	No	48.1053
CGND-HRA-00226	CGND-HDA-00595	NEUDG361GA9	Yes	Female	ALS	Classical/Typical ALS	No	72	CortexMotorLateral	6.1	18	No	No	40.4184
CGND-HRA-00428	CGND-HDA-01329	NEUDG727NTW	Yes	Female	ALS	Classical/Typical ALS	No	63	Cerebellum	7.9	4	No	No	21.9122
CGND-HRA-00429	CGND-HDA-01329	NEUDG727NTW	Yes	Female	ALS	Classical/Typical ALS	No	63	CortexMotorMedial	7	4	No	No	42.1622
CGND-HRA-00430	CGND-HDA-01329	NEUDG727NTW	Yes	Female	ALS	Classical/Typical ALS	No	63	CortexMotorLateral	6.6	4	No	No	36.6732
CGND-HRA-00431	CGND-HDA-01329	NEUDG727NTW	Yes	Female	ALS	Classical/Typical ALS	No	63	SpinalCordCervical	6.9	4	No	No	22.8023
CGND-HRA-00432	CGND-HDA-01329	NEUDG727NTW	Yes	Female	ALS	Classical/Typical ALS	No	63	SpinalCordLumbar	7.4	4	No	No	34.0815
CGND-HRA-00433	CGND-HDA-01329	NEUDG727NTW	Yes	Female	ALS	Classical/Typical ALS	No	63	CortexFrontal	6.6	4	No	No	57.0866
CGND-HRA-01299	CGND-HDA-01329	NEUDG727NTW	Yes	Female	ALS	Classical/Typical ALS	No	63	CortexOccipital	4.4	4	No	No	35.782
CGND-HRA-01300	CGND-HDA-01329	NEUDG727NTW	Yes	Female	ALS	Classical/Typical ALS	No	63	SpinalCordThoracic	2.5	4	No	No	49.9426
CGND-HRA-02149	CGND-HDA-03866	NEUDK592BDZ	Yes	Female	ALS	Classical/Typical ALS	Unknown	62	Cerebellum	8.3	5	No	No	18.5236
CGND-HRA-02150	CGND-HDA-03866	NEUDK592BDZ	Yes	Female	ALS	Classical/Typical ALS	Unknown	62	CortexMotorMedial	8.3	5	No	No	27.7458
CGND-HRA-02151	CGND-HDA-03866	NEUDK592BDZ	Yes	Female	ALS	Classical/Typical ALS	Unknown	62	CortexMotorLateral	7	5	No	No	20.322
CGND-HRA-02152	CGND-HDA-03866	NEUDK592BDZ	Yes	Female	ALS	Classical/Typical ALS	Unknown	62	SpinalCordCervical	8.3	5	No	No	24.8683
CGND-HRA-02153	CGND-HDA-03866	NEUDK592BDZ	Yes	Female	ALS	Classical/Typical ALS	Unknown	62	SpinalCordLumbar	7.8	5	No	No	26.5846
CGND-HRA-02154	CGND-HDA-03866	NEUDK592BDZ	Yes	Female	ALS	Classical/Typical ALS	Unknown	62	CortexFrontal	6.1	5	No	No	19.2032
CGND-HRA-02155	CGND-HDA-03866	NEUDK592BDZ	Yes	Female	ALS	Classical/Typical ALS	Unknown	62	CortexOccipital	6.2	5	No	No	18.5548
CGND-HRA-00205	CGND-HDA-00592	NEUDM397JGD	No	Female	ALS	Classical/Typical ALS	No	71	Cerebellum	9	6	No	No	25.4706
CGND-HRA-00211	CGND-HDA-00592	NEUDM397JGD	No	Female	ALS	Classical/Typical ALS	No	71	CortexFrontal	8.1	6	No	No	45.3271
CGND-HRA-00217	CGND-HDA-00592	NEUDM397JGD	No	Female	ALS	Classical/Typical ALS	No	71	CortexMotorMedial	6.8	6	No	No	32.1273
CGND-HRA-00223	CGND-HDA-00592	NEUDM397JGD	No	Female	ALS	Classical/Typical ALS	No	71	CortexMotorLateral	7.5	6	No	No	59.558
CGND-HRA-00207	CGND-HDA-00594	NEUDR086ZDQ	Yes	Female	ALS	Classical/Typical ALS	No	71	Cerebellum	8.2	4	No	No	12.2826
CGND-HRA-00213	CGND-HDA-00594	NEUDR086ZDQ	Yes	Female	ALS	Classical/Typical ALS	No	71	CortexFrontal	7.5	4	No	No	51.6438
CGND-HRA-00219	CGND-HDA-00594	NEUDR086ZDQ	Yes	Female	ALS	Classical/Typical ALS	No	71	CortexMotorMedial	5.9	4	No	No	21.8787
CGND-HRA-00225	CGND-HDA-00594	NEUDR086ZDQ	Yes	Female	ALS	Classical/Typical ALS	No	71	CortexMotorLateral	6	4	No	No	31.8007
CGND-HRA-00422	CGND-HDA-01328	NEUDT233ZZ1	Yes	Male	ALS	Classical/Typical ALS	No	39	Cerebellum	6.5	5.5	No	No	23.8385
CGND-HRA-00423	CGND-HDA-01328	NEUDT233ZZ1	Yes	Male	ALS	Classical/Typical ALS	No	39	CortexMotorMedial	5.7	5.5	No	No	27.0982
CGND-HRA-00424	CGND-HDA-01328	NEUDT233ZZ1	Yes	Male	ALS	Classical/Typical ALS	No	39	CortexMotorLateral	6	5.5	No	No	29.8684
CGND-HRA-00425	CGND-HDA-01328	NEUDT233ZZ1	Yes	Male	ALS	Classical/Typical ALS	No	39	SpinalCordCervical	6.4	5.5	No	No	29.4838
CGND-HRA-00426	CGND-HDA-01328	NEUDT233ZZ1	Yes	Male	ALS	Classical/Typical ALS	No	39	SpinalCordLumbar	8	5.5	No	No	36.2465
CGND-HRA-00427	CGND-HDA-01328	NEUDT233ZZ1	Yes	Male	ALS	Classical/Typical ALS	No	39	CortexFrontal	6.7	5.5	No	No	33.8854
CGND-HRA-01297	CGND-HDA-01328	NEUDT233ZZ1	Yes	Male	ALS	Classical/Typical ALS	No	39	CortexOccipital	2.7	5.5	No	No	27.8258
CGND-HRA-01298	CGND-HDA-01328	NEUDT233ZZ1	Yes	Male	ALS	Classical/Typical ALS	No	39	SpinalCordThoracic	5	5.5	No	No	39.2337
CGND-HRA-01645	CGND-HDA-00452	NEUDT709YHN	Yes	Female	ALS	Classical/Typical ALS	No	68	CortexMotorMedial	6.1	8	Yes	No	19.1619
CGND-HRA-01646	CGND-HDA-00452	NEUDT709YHN	Yes	Female	ALS	Classical/Typical ALS	No	68	CortexMotorLateral	7	8	Yes	No	24.9704
CGND-HRA-01647	CGND-HDA-00452	NEUDT709YHN	Yes	Female	ALS	Classical/Typical ALS	No	68	SpinalCordCervical	7.8	8	Yes	No	24.1461
CGND-HRA-01648	CGND-HDA-00452	NEUDT709YHN	Yes	Female	ALS	Classical/Typical ALS	No	68	SpinalCordLumbar	7.7	8	Yes	No	26.5514
CGND-HRA-01649	CGND-HDA-00452	NEUDT709YHN	Yes	Female	ALS	Classical/Typical ALS	No	68	CortexFrontal	7.5	8	Yes	No	24.5401
CGND-HRA-01650	CGND-HDA-00452	NEUDT709YHN	Yes	Female	ALS	Classical/Typical ALS	No	68	Cerebellum	7.2	8	Yes	No	23.9312
CGND-HRA-00271	CGND-HDA-00599	NEUDW867LF9	No	Male	Normal		Not Applicable	61	SpinalCordCervical	6.9	19.5	No	No	36.946
CGND-HRA-00671	CGND-HDA-00565	NEUEA633EN5	Yes	Female	Normal		No	71	Cerebellum	5.7	11	No	No	48.8773
CGND-HRA-00672	CGND-HDA-00565	NEUEA633EN5	Yes	Female	Normal		No	71	CortexMotorMedial	3.9	11	No	No	20.7713
CGND-HRA-00673	CGND-HDA-00565	NEUEA633EN5	Yes	Female	Normal		No	71	CortexMotorLateral	6.8	11	No	No	45.381
CGND-HRA-00674	CGND-HDA-00565	NEUEA633EN5	Yes	Female	Normal		No	71	SpinalCordCervical	6.4	11	No	No	36.4768
CGND-HRA-00675	CGND-HDA-00565	NEUEA633EN5	Yes	Female	Normal		No	71	SpinalCordLumbar	5.7	11	No	No	28.257
CGND-HRA-01245	CGND-HDA-00565	NEUEA633EN5	Yes	Female	Normal		No	71	CortexFrontal	4.9	11	No	No	24.2144
CGND-HRA-01246	CGND-HDA-00565	NEUEA633EN5	Yes	Female	Normal		No	71	CortexOccipital	5.7	11	No	No	29.2502
CGND-HRA-01247	CGND-HDA-00565	NEUEA633EN5	Yes	Female	Normal		No	71	SpinalCordThoracic	6.2	11	No	No	33.7348
CGND-HRA-01414	CGND-HDA-02860	NEUEB569WFU	No	Male	ALS	Classical/Typical ALS	No	64	CortexMotorMedial	5.9	9	Yes	No	19.4462
CGND-HRA-01415	CGND-HDA-02860	NEUEB569WFU	No	Male	ALS	Classical/Typical ALS	No	64	CortexMotorLateral	5.9	9	Yes	No	19.1944
CGND-HRA-01416	CGND-HDA-02860	NEUEB569WFU	No	Male	ALS	Classical/Typical ALS	No	64	SpinalCordLumbar	6.1	9	Yes	No	22.6101
CGND-HRA-01417	CGND-HDA-02860	NEUEB569WFU	No	Male	ALS	Classical/Typical ALS	No	64	SpinalCordCervical	6.6	9	Yes	No	21.4158
CGND-HRA-01418	CGND-HDA-02860	NEUEB569WFU	No	Male	ALS	Classical/Typical ALS	No	64	SpinalCordThoracic	8	9	Yes	No	21.7089
CGND-HRA-01419	CGND-HDA-02860	NEUEB569WFU	No	Male	ALS	Classical/Typical ALS	No	64	CortexOccipital	5.7	9	Yes	No	20.4569
CGND-HRA-01420	CGND-HDA-02860	NEUEB569WFU	No	Male	ALS	Classical/Typical ALS	No	64	CortexFrontal	5.2	9	Yes	No	29.2525
CGND-HRA-01421	CGND-HDA-02860	NEUEB569WFU	No	Male	ALS	Classical/Typical ALS	No	64	Cerebellum	7.5	9	Yes	No	24.2431
CGND-HRA-00017	CGND-HDA-00192	NEUEC006FND	Yes	Female	ALS	Classical/Typical ALS	No	62	CortexFrontal	6.8	3.5	No	No	36.7266
CGND-HRA-00031	CGND-HDA-00192	NEUEC006FND	Yes	Female	ALS	Classical/Typical ALS	No	62	SpinalCordLumbar	2.3	3.5	No	No	24.653
CGND-HRA-00045	CGND-HDA-00192	NEUEC006FND	Yes	Female	ALS	Classical/Typical ALS	No	62	SpinalCordCervical	6.2	3.5	No	No	24.5088
CGND-HRA-00059	CGND-HDA-00192	NEUEC006FND	Yes	Female	ALS	Classical/Typical ALS	No	62	CortexMotorMedial	5.8	3.5	No	No	29.8997
CGND-HRA-00073	CGND-HDA-00192	NEUEC006FND	Yes	Female	ALS	Classical/Typical ALS	No	62	Cerebellum	5.3	3.5	No	No	31.2094
CGND-HRA-00087	CGND-HDA-00192	NEUEC006FND	Yes	Female	ALS	Classical/Typical ALS	No	62	CortexMotorLateral	4	3.5	No	No	19.7139
CGND-HRA-01335	CGND-HDA-00192	NEUEC006FND	Yes	Female	ALS	Classical/Typical ALS	No	62	CortexOccipital	6.2	3.5	No	No	26.5894
CGND-HRA-01632	CGND-HDA-03395	NEUEE362LGE	Yes	Female	ALS	Classical/Typical ALS	No	69	Cerebellum	7.3	5.25	No	No	21.7984
CGND-HRA-01633	CGND-HDA-03395	NEUEE362LGE	Yes	Female	ALS	Classical/Typical ALS	No	69	CortexFrontal	7	5.25	No	No	29.7319
CGND-HRA-01635	CGND-HDA-03395	NEUEE362LGE	Yes	Female	ALS	Classical/Typical ALS	No	69	CortexMotorLateral	7.4	5.25	No	No	23.1835
CGND-HRA-01636	CGND-HDA-03395	NEUEE362LGE	Yes	Female	ALS	Classical/Typical ALS	No	69	CortexMotorMedial	6.8	5.25	No	No	26.1803
CGND-HRA-01637	CGND-HDA-03395	NEUEE362LGE	Yes	Female	ALS	Classical/Typical ALS	No	69	SpinalCordLumbar	8	5.25	No	No	26.152
CGND-HRA-01638	CGND-HDA-03395	NEUEE362LGE	Yes	Female	ALS	Classical/Typical ALS	No	69	SpinalCordCervical	7.9	5.25	No	No	22.5541
CGND-HRA-00303	CGND-HDA-01311	NEUEF397VVN	Yes	Female	ALS	Classical/Typical ALS, Alzheimer's Disease (AD)	No	76	Cerebellum	8	8	No	No	29.5557
CGND-HRA-00304	CGND-HDA-01311	NEUEF397VVN	Yes	Female	ALS	Classical/Typical ALS, Alzheimer's Disease (AD)	No	76	CortexMotorMedial	7.9	8	No	No	43.528
CGND-HRA-00305	CGND-HDA-01311	NEUEF397VVN	Yes	Female	ALS	Classical/Typical ALS, Alzheimer's Disease (AD)	No	76	CortexMotorLateral	7.5	8	No	No	74.3029
CGND-HRA-00306	CGND-HDA-01311	NEUEF397VVN	Yes	Female	ALS	Classical/Typical ALS, Alzheimer's Disease (AD)	No	76	SpinalCordCervical	8.3	8	No	No	30.5616
CGND-HRA-00307	CGND-HDA-01311	NEUEF397VVN	Yes	Female	ALS	Classical/Typical ALS, Alzheimer's Disease (AD)	No	76	SpinalCordLumbar	7.7	8	No	No	34.2059
CGND-HRA-00308	CGND-HDA-01311	NEUEF397VVN	Yes	Female	ALS	Classical/Typical ALS, Alzheimer's Disease (AD)	No	76	CortexFrontal	7.6	8	No	No	43.9896
CGND-HRA-00309	CGND-HDA-01311	NEUEF397VVN	Yes	Female	ALS	Classical/Typical ALS, Alzheimer's Disease (AD)	No	76	CortexOccipital	6.3	8	No	No	24.6464
CGND-HRA-00310	CGND-HDA-01311	NEUEF397VVN	Yes	Female	ALS	Classical/Typical ALS, Alzheimer's Disease (AD)	No	76	SpinalCordThoracic	7.2	8	No	No	36.1656
CGND-HRA-00460	CGND-HDA-01696	NEUEF856BLV	Yes	Female	ALS	Classical/Typical ALS	No	61	CortexFrontal	7	7	Yes	No	22.8092
CGND-HRA-00461	CGND-HDA-01696	NEUEF856BLV	Yes	Female	ALS	Classical/Typical ALS	No	61	CortexMotorMedial	7.9	7	Yes	No	40.43
CGND-HRA-00462	CGND-HDA-01696	NEUEF856BLV	Yes	Female	ALS	Classical/Typical ALS	No	61	CortexMotorLateral	7	7	Yes	No	29.5571
CGND-HRA-00463	CGND-HDA-01696	NEUEF856BLV	Yes	Female	ALS	Classical/Typical ALS	No	61	SpinalCordCervical	8.1	7	Yes	No	33.0254
CGND-HRA-00464	CGND-HDA-01696	NEUEF856BLV	Yes	Female	ALS	Classical/Typical ALS	No	61	SpinalCordLumbar	7.7	7	Yes	No	30.0857
CGND-HRA-00465	CGND-HDA-01696	NEUEF856BLV	Yes	Female	ALS	Classical/Typical ALS	No	61	Cerebellum	7.2	7	Yes	No	21.9922
CGND-HRA-00667	CGND-HDA-00564	NEUEG442LDR	No	Male	Normal		Not Applicable	22	Cerebellum	7.1	6	No	No	24.3021
CGND-HRA-00668	CGND-HDA-00564	NEUEG442LDR	No	Male	Normal		Not Applicable	22	CortexMotorMedial	7.4	6	No	No	28.7989
CGND-HRA-00669	CGND-HDA-00564	NEUEG442LDR	No	Male	Normal		Not Applicable	22	CortexMotorLateral	7.8	6	No	No	47.0102
CGND-HRA-00670	CGND-HDA-00564	NEUEG442LDR	No	Male	Normal		Not Applicable	22	SpinalCordCervical	6.7	6	No	No	43.3682
CGND-HRA-01242	CGND-HDA-00564	NEUEG442LDR	No	Male	Normal		Not Applicable	22	CortexFrontal	7.5	6	No	No	37.87
CGND-HRA-01243	CGND-HDA-00564	NEUEG442LDR	No	Male	Normal		Not Applicable	22	CortexOccipital	7	6	No	No	30.4804
CGND-HRA-01244	CGND-HDA-00564	NEUEG442LDR	No	Male	Normal		Not Applicable	22	SpinalCordThoracic	6.2	6	No	No	39.0864
CGND-HRA-00542	CGND-HDA-00550	NEUEH612JPA	No	Female	ALS	Classical/Typical ALS, Alzheimer's Disease (AD)	No	71	Cerebellum	6.2	17.5	No	No	23.579
CGND-HRA-00543	CGND-HDA-00550	NEUEH612JPA	No	Female	ALS	Classical/Typical ALS, Alzheimer's Disease (AD)	No	71	CortexFrontal	6.5	17.5	No	No	28.6414
CGND-HRA-00544	CGND-HDA-00550	NEUEH612JPA	No	Female	ALS	Classical/Typical ALS, Alzheimer's Disease (AD)	No	71	CortexOccipital	6	17.5	No	No	28.3075
CGND-HRA-00545	CGND-HDA-00550	NEUEH612JPA	No	Female	ALS	Classical/Typical ALS, Alzheimer's Disease (AD)	No	71	SpinalCordThoracic	6.4	17.5	No	No	35.645
CGND-HRA-00611	CGND-HDA-00550	NEUEH612JPA	No	Female	ALS	Classical/Typical ALS, Alzheimer's Disease (AD)	No	71	CortexMotorMedial	6.5	17.5	No	No	32.2919
CGND-HRA-00612	CGND-HDA-00550	NEUEH612JPA	No	Female	ALS	Classical/Typical ALS, Alzheimer's Disease (AD)	No	71	CortexMotorLateral	5.9	17.5	No	No	39.3789
CGND-HRA-00613	CGND-HDA-00550	NEUEH612JPA	No	Female	ALS	Classical/Typical ALS, Alzheimer's Disease (AD)	No	71	SpinalCordCervical	6.8	17.5	No	No	43.6059
CGND-HRA-00614	CGND-HDA-00550	NEUEH612JPA	No	Female	ALS	Classical/Typical ALS, Alzheimer's Disease (AD)	No	71	SpinalCordLumbar	6.7	17.5	No	No	36.4718
CGND-HRA-00013	CGND-HDA-00188	NEUEL133AK6	Yes	Female	ALS	Classical/Typical ALS	No	60	CortexFrontal	6.5	5	No	No	41.9975
CGND-HRA-00027	CGND-HDA-00188	NEUEL133AK6	Yes	Female	ALS	Classical/Typical ALS	No	60	SpinalCordLumbar	2.6	5	No	No	45.8431
CGND-HRA-00041	CGND-HDA-00188	NEUEL133AK6	Yes	Female	ALS	Classical/Typical ALS	No	60	SpinalCordCervical	7.9	5	No	No	48.5854
CGND-HRA-00055	CGND-HDA-00188	NEUEL133AK6	Yes	Female	ALS	Classical/Typical ALS	No	60	CortexMotorMedial	7.9	5	No	No	49.8744
CGND-HRA-00069	CGND-HDA-00188	NEUEL133AK6	Yes	Female	ALS	Classical/Typical ALS	No	60	Cerebellum	6.7	5	No	No	35.334
CGND-HRA-00083	CGND-HDA-00188	NEUEL133AK6	Yes	Female	ALS	Classical/Typical ALS	No	60	CortexMotorLateral	5.9	5	No	No	46.3222
CGND-HRA-01327	CGND-HDA-00188	NEUEL133AK6	Yes	Female	ALS	Classical/Typical ALS	No	60	CortexOccipital	4.4	5	No	No	33.8467
CGND-HRA-01328	CGND-HDA-00188	NEUEL133AK6	Yes	Female	ALS	Classical/Typical ALS	No	60	SpinalCordThoracic	6	5	No	No	47.0294
CGND-HRA-01178	CGND-HDA-02479	NEUEP010ZFE	Yes	Male	Normal		Not Applicable	51	Cerebellum	5.4	23	No	No	23.4722
CGND-HRA-01179	CGND-HDA-02479	NEUEP010ZFE	Yes	Male	Normal		Not Applicable	51	CortexFrontal	6.2	23	No	No	28.2678
CGND-HRA-01180	CGND-HDA-02479	NEUEP010ZFE	Yes	Male	Normal		Not Applicable	51	CortexMotorMedial	6	23	No	No	39.1938
CGND-HRA-01181	CGND-HDA-02479	NEUEP010ZFE	Yes	Male	Normal		Not Applicable	51	CortexMotorLateral	6.7	23	No	No	31.5745
CGND-HRA-01182	CGND-HDA-02479	NEUEP010ZFE	Yes	Male	Normal		Not Applicable	51	SpinalCordCervical	6.1	23	No	No	29.4092
CGND-HRA-01183	CGND-HDA-02479	NEUEP010ZFE	Yes	Male	Normal		Not Applicable	51	SpinalCordLumbar	5.1	23	No	No	19.6662
CGND-HRA-01204	CGND-HDA-02479	NEUEP010ZFE	Yes	Male	Normal		Not Applicable	51	CortexOccipital	5.2	23	No	No	22.3721
CGND-HRA-01205	CGND-HDA-02479	NEUEP010ZFE	Yes	Male	Normal		Not Applicable	51	SpinalCordThoracic	6.5	23	No	No	39.1692
CGND-HRA-00481	CGND-HDA-01701	NEUFE255AG2	Yes	Male	ALS	Classical/Typical ALS, Mild Diffuse Subpial Gliosis, Mild Hypertensive Vasculopathy	No	51	CortexFrontal	7	10	No	No	24.5108
CGND-HRA-00482	CGND-HDA-01701	NEUFE255AG2	Yes	Male	ALS	Classical/Typical ALS, Mild Diffuse Subpial Gliosis, Mild Hypertensive Vasculopathy	No	51	CortexMotorMedial	7	10	No	No	31.4371
CGND-HRA-00483	CGND-HDA-01701	NEUFE255AG2	Yes	Male	ALS	Classical/Typical ALS, Mild Diffuse Subpial Gliosis, Mild Hypertensive Vasculopathy	No	51	CortexMotorLateral	6.4	10	No	No	36.3533
CGND-HRA-00484	CGND-HDA-01701	NEUFE255AG2	Yes	Male	ALS	Classical/Typical ALS, Mild Diffuse Subpial Gliosis, Mild Hypertensive Vasculopathy	No	51	SpinalCordCervical	7.2	10	No	No	32.7574
CGND-HRA-00485	CGND-HDA-01701	NEUFE255AG2	Yes	Male	ALS	Classical/Typical ALS, Mild Diffuse Subpial Gliosis, Mild Hypertensive Vasculopathy	No	51	SpinalCordLumbar	7.9	10	No	No	29.1283
CGND-HRA-00486	CGND-HDA-01701	NEUFE255AG2	Yes	Male	ALS	Classical/Typical ALS, Mild Diffuse Subpial Gliosis, Mild Hypertensive Vasculopathy	No	51	Cerebellum	7.5	10	No	No	37.5787
CGND-HRA-01206	CGND-HDA-01701	NEUFE255AG2	Yes	Male	ALS	Classical/Typical ALS, Mild Diffuse Subpial Gliosis, Mild Hypertensive Vasculopathy	No	51	CortexOccipital	7.3	10	No	No	46.2976
CGND-HRA-01207	CGND-HDA-01701	NEUFE255AG2	Yes	Male	ALS	Classical/Typical ALS, Mild Diffuse Subpial Gliosis, Mild Hypertensive Vasculopathy	No	51	SpinalCordThoracic	7.9	10	No	No	30.4571
CGND-HRA-00487	CGND-HDA-01702	NEUFF179PPT	No	Male	ALS	Classical/Typical ALS	No	59	CortexFrontal	5.5	13	No	No	30.0365
CGND-HRA-00492	CGND-HDA-01702	NEUFF179PPT	No	Male	ALS	Classical/Typical ALS	No	59	Cerebellum	7	13	No	No	33.098
CGND-HRA-01208	CGND-HDA-01702	NEUFF179PPT	No	Male	ALS	Classical/Typical ALS	No	59	CortexOccipital	7.1	13	No	No	37.3392
CGND-HRA-01209	CGND-HDA-01702	NEUFF179PPT	No	Male	ALS	Classical/Typical ALS	No	59	SpinalCordThoracic	5.8	13	No	No	35.6267
CGND-HRA-00203	CGND-HDA-00590	NEUFT454ZFP	No	Male	ALS	Classical/Typical ALS	No	56	Cerebellum	8.1	12	No	No	24.781
CGND-HRA-00209	CGND-HDA-00590	NEUFT454ZFP	No	Male	ALS	Classical/Typical ALS	No	56	CortexFrontal	8.9	12	No	No	22.6548
CGND-HRA-00215	CGND-HDA-00590	NEUFT454ZFP	No	Male	ALS	Classical/Typical ALS	No	56	CortexMotorMedial	5.9	12	No	No	32.1027
CGND-HRA-00221	CGND-HDA-00590	NEUFT454ZFP	No	Male	ALS	Classical/Typical ALS	No	56	CortexMotorLateral	6.3	12	No	No	33.021
CGND-HRA-00025	CGND-HDA-00200	NEUGA773REC	Yes	Male	ALS	Classical/Typical ALS	No	49	CortexFrontal	7.3	9.5	No	No	34.4349
CGND-HRA-00039	CGND-HDA-00200	NEUGA773REC	Yes	Male	ALS	Classical/Typical ALS	No	49	SpinalCordLumbar	6.2	9.5	No	No	44.0781
CGND-HRA-00053	CGND-HDA-00200	NEUGA773REC	Yes	Male	ALS	Classical/Typical ALS	No	49	SpinalCordCervical	7	9.5	No	No	37.1741
CGND-HRA-00081	CGND-HDA-00200	NEUGA773REC	Yes	Male	ALS	Classical/Typical ALS	No	49	Cerebellum	8.1	9.5	No	No	31.8099
CGND-HRA-00095	CGND-HDA-00200	NEUGA773REC	Yes	Male	ALS	Classical/Typical ALS	No	49	CortexMotorLateral	5.4	9.5	No	No	30.5017
CGND-HRA-01184-2	CGND-HDA-02521	NEUGJ583BEE	No	Male	Normal		Not Applicable	70	Cerebellum	3.6	91	No	No	26.0072
CGND-HRA-01185	CGND-HDA-02521	NEUGJ583BEE	No	Male	Normal		Not Applicable	70	CortexFrontal	4.5	91	No	No	36.3909
CGND-HRA-01186	CGND-HDA-02521	NEUGJ583BEE	No	Male	Normal		Not Applicable	70	CortexMotorMedial	5	91	No	No	22.2805
CGND-HRA-01187	CGND-HDA-02521	NEUGJ583BEE	No	Male	Normal		Not Applicable	70	CortexMotorLateral	5	91	No	No	26.4342
CGND-HRA-01173	CGND-HDA-02478	NEUGK141CFH	No	Female	ALS	Classical/Typical ALS	No	78	Cerebellum	7.2	4.5	No	No	27.2712
CGND-HRA-01174	CGND-HDA-02478	NEUGK141CFH	No	Female	ALS	Classical/Typical ALS	No	78	CortexMotorMedial	5.6	4.5	No	No	29.7536
CGND-HRA-01175	CGND-HDA-02478	NEUGK141CFH	No	Female	ALS	Classical/Typical ALS	No	78	CortexMotorLateral	6	4.5	No	No	21.2834
CGND-HRA-01176	CGND-HDA-02478	NEUGK141CFH	No	Female	ALS	Classical/Typical ALS	No	78	SpinalCordCervical	8	4.5	No	No	30.486
CGND-HRA-01177	CGND-HDA-02478	NEUGK141CFH	No	Female	ALS	Classical/Typical ALS	No	78	SpinalCordLumbar	7	4.5	No	No	31.022
CGND-HRA-01272	CGND-HDA-02478	NEUGK141CFH	No	Female	ALS	Classical/Typical ALS	No	78	CortexFrontal	5.3	4.5	No	No	16.8976
CGND-HRA-01273	CGND-HDA-02478	NEUGK141CFH	No	Female	ALS	Classical/Typical ALS	No	78	CortexOccipital	6.1	4.5	No	No	20.8697
CGND-HRA-01274	CGND-HDA-02478	NEUGK141CFH	No	Female	ALS	Classical/Typical ALS	No	78	SpinalCordThoracic	7.5	4.5	No	No	40.7621
CGND-HRA-01580	CGND-HDA-03272	NEUGL022MN2	No	Female	ALS	Classical/Typical ALS	No	55	CortexMotorMedial	6.5	21.73	Yes	No	27.7542
CGND-HRA-01583	CGND-HDA-03272	NEUGL022MN2	No	Female	ALS	Classical/Typical ALS	No	55	SpinalCordLumbar	7.6	21.73	Yes	No	23.5967
CGND-HRA-01443	CGND-HDA-03133	NEUGP259EBV	Yes	Male	ALS	Classical/Typical ALS, Chronic Traumatic Encephalopathy (CTE)	No	44	Cerebellum	6.4	8.5	No	No	16.0304
CGND-HRA-01445	CGND-HDA-03133	NEUGP259EBV	Yes	Male	ALS	Classical/Typical ALS, Chronic Traumatic Encephalopathy (CTE)	No	44	CortexMotorLateral	7.6	8.5	No	No	22.5877
CGND-HRA-01446	CGND-HDA-03133	NEUGP259EBV	Yes	Male	ALS	Classical/Typical ALS, Chronic Traumatic Encephalopathy (CTE)	No	44	SpinalCordCervical	6.7	8.5	No	No	24.9644
CGND-HRA-01447	CGND-HDA-03133	NEUGP259EBV	Yes	Male	ALS	Classical/Typical ALS, Chronic Traumatic Encephalopathy (CTE)	No	44	SpinalCordLumbar	6.8	8.5	No	No	18.8917
CGND-HRA-01448	CGND-HDA-03133	NEUGP259EBV	Yes	Male	ALS	Classical/Typical ALS, Chronic Traumatic Encephalopathy (CTE)	No	44	CortexFrontal	6	8.5	No	No	27.1348
CGND-HRA-01449	CGND-HDA-03133	NEUGP259EBV	Yes	Male	ALS	Classical/Typical ALS, Chronic Traumatic Encephalopathy (CTE)	No	44	CortexOccipital	5.6	8.5	No	No	16.991
CGND-HRA-01450	CGND-HDA-03133	NEUGP259EBV	Yes	Male	ALS	Classical/Typical ALS, Chronic Traumatic Encephalopathy (CTE)	No	44	SpinalCordThoracic	8	8.5	No	No	65.3594
CGND-HRA-01422	CGND-HDA-03066	NEUGU437VNF	No	Female	ALS	Classical/Typical ALS	No	66	Cerebellum	4.9	26	Yes	No	14.5003
CGND-HRA-01423	CGND-HDA-03066	NEUGU437VNF	No	Female	ALS	Classical/Typical ALS	No	66	CortexFrontal	4.5	26	Yes	No	16.9181
CGND-HRA-01424	CGND-HDA-03066	NEUGU437VNF	No	Female	ALS	Classical/Typical ALS	No	66	CortexMotorMedial	4.2	26	Yes	No	16.7152
CGND-HRA-01425	CGND-HDA-03066	NEUGU437VNF	No	Female	ALS	Classical/Typical ALS	No	66	CortexMotorLateral	5.6	26	Yes	No	19.5036
CGND-HRA-01426	CGND-HDA-03066	NEUGU437VNF	No	Female	ALS	Classical/Typical ALS	No	66	SpinalCordCervical	7.1	26	Yes	No	24.7077
CGND-HRA-01427	CGND-HDA-03066	NEUGU437VNF	No	Female	ALS	Classical/Typical ALS	No	66	SpinalCordLumbar	6.4	26	Yes	No	23.0524
CGND-HRA-01975	CGND-HDA-03737	NEUGV102NYT	Yes	Female	Normal		Not Applicable	63	Cerebellum	7.9	27	NA	No	20.3208
CGND-HRA-01976	CGND-HDA-03737	NEUGV102NYT	Yes	Female	Normal		Not Applicable	63	CortexFrontal	2.9	27	NA	No	53.9493
CGND-HRA-01977	CGND-HDA-03737	NEUGV102NYT	Yes	Female	Normal		Not Applicable	63	CortexMotorMedial	7.1	27	NA	No	31.0651
CGND-HRA-01978	CGND-HDA-03737	NEUGV102NYT	Yes	Female	Normal		Not Applicable	63	CortexMotorLateral	6.8	27	NA	No	24.9968
CGND-HRA-01979	CGND-HDA-03737	NEUGV102NYT	Yes	Female	Normal		Not Applicable	63	SpinalCordCervical	7.8	27	NA	No	19.6873
CGND-HRA-01980	CGND-HDA-03737	NEUGV102NYT	Yes	Female	Normal		Not Applicable	63	SpinalCordLumbar	7.7	27	NA	No	25.3764
CGND-HRA-00365	CGND-HDA-01319	NEUGV399KJW	Yes	Female	ALS	Classical/Typical ALS	No	63	Cerebellum	4.9	37.5	No	No	22.4835
CGND-HRA-00366	CGND-HDA-01319	NEUGV399KJW	Yes	Female	ALS	Classical/Typical ALS	No	63	CortexMotorMedial	6.3	37.5	No	No	33.5451
CGND-HRA-00367	CGND-HDA-01319	NEUGV399KJW	Yes	Female	ALS	Classical/Typical ALS	No	63	CortexMotorLateral	5.7	37.5	No	No	25.4862
CGND-HRA-00368	CGND-HDA-01319	NEUGV399KJW	Yes	Female	ALS	Classical/Typical ALS	No	63	SpinalCordCervical	6.5	37.5	No	No	24.4581
CGND-HRA-00369	CGND-HDA-01319	NEUGV399KJW	Yes	Female	ALS	Classical/Typical ALS	No	63	CortexFrontal	4.5	37.5	No	No	32.1603
CGND-HRA-00370	CGND-HDA-01319	NEUGV399KJW	Yes	Female	ALS	Classical/Typical ALS	No	63	CortexOccipital	4.7	37.5	No	No	25.762
CGND-HRA-00371	CGND-HDA-01319	NEUGV399KJW	Yes	Female	ALS	Classical/Typical ALS	No	63	SpinalCordThoracic	5.9	37.5	No	No	26.3123
CGND-HRA-00585	CGND-HDA-02053	NEUGY575NUQ	Yes	Male	ALS	Classical/Typical ALS	No	69	Cerebellum	6.1	11.5	No	No	28.9324
CGND-HRA-00586	CGND-HDA-02053	NEUGY575NUQ	Yes	Male	ALS	Classical/Typical ALS	No	69	CortexMotorMedial	5.3	11.5	No	No	31.6588
CGND-HRA-00587	CGND-HDA-02053	NEUGY575NUQ	Yes	Male	ALS	Classical/Typical ALS	No	69	CortexMotorLateral	5.4	11.5	No	No	16.475
CGND-HRA-00588	CGND-HDA-02053	NEUGY575NUQ	Yes	Male	ALS	Classical/Typical ALS	No	69	SpinalCordCervical	5.8	11.5	No	No	31.6003
CGND-HRA-00589	CGND-HDA-02053	NEUGY575NUQ	Yes	Male	ALS	Classical/Typical ALS	No	69	SpinalCordLumbar	5.6	11.5	No	No	44.3084
CGND-HRA-01254	CGND-HDA-02053	NEUGY575NUQ	Yes	Male	ALS	Classical/Typical ALS	No	69	CortexFrontal	5.1	11.5	No	No	30.9102
CGND-HRA-01255	CGND-HDA-02053	NEUGY575NUQ	Yes	Male	ALS	Classical/Typical ALS	No	69	CortexOccipital	4.3	11.5	No	No	25.2852
CGND-HRA-01256	CGND-HDA-02053	NEUGY575NUQ	Yes	Male	ALS	Classical/Typical ALS	No	69	SpinalCordThoracic	6.2	11.5	No	No	42.6442
CGND-HRA-00476	CGND-HDA-01700	NEUGY741GH8	No	Male	Normal		Not Applicable	59	CortexFrontal	3.2	18	No	No	33.1367
CGND-HRA-00477	CGND-HDA-01700	NEUGY741GH8	No	Male	Normal		Not Applicable	59	CortexMotorMedial	4.3	18	No	No	27.056
CGND-HRA-00478	CGND-HDA-01700	NEUGY741GH8	No	Male	Normal		Not Applicable	59	CortexMotorLateral	3.9	18	No	No	29.7695
CGND-HRA-00479	CGND-HDA-01700	NEUGY741GH8	No	Male	Normal		Not Applicable	59	SpinalCordCervical	6	18	No	No	18.8429
CGND-HRA-00480	CGND-HDA-01700	NEUGY741GH8	No	Male	Normal		Not Applicable	59	Cerebellum	3.4	18	No	No	23.3187
CGND-HRA-00592	CGND-HDA-02054	NEUHA141EEC	No	Male	Normal		Not Applicable	72	SpinalCordLumbar	6.1	14	No	No	40.8438
CGND-HRA-01257	CGND-HDA-02054	NEUHA141EEC	No	Male	Normal		Not Applicable	72	SpinalCordThoracic	6.7	14	No	No	39.7222
CGND-HRA-00021	CGND-HDA-00196	NEUHC282LVJ	Yes	Female	Normal		Not Applicable	90	CortexFrontal	6.1	10	No	No	29.5799
CGND-HRA-00035	CGND-HDA-00196	NEUHC282LVJ	Yes	Female	Normal		Not Applicable	90	SpinalCordLumbar	6.7	10	No	No	37.5284
CGND-HRA-00049	CGND-HDA-00196	NEUHC282LVJ	Yes	Female	Normal		Not Applicable	90	SpinalCordCervical	7	10	No	No	52.7045
CGND-HRA-00063	CGND-HDA-00196	NEUHC282LVJ	Yes	Female	Normal		Not Applicable	90	CortexMotorMedial	7.1	10	No	No	42.2416
CGND-HRA-00077	CGND-HDA-00196	NEUHC282LVJ	Yes	Female	Normal		Not Applicable	90	Cerebellum	7.2	10	No	No	15.991
CGND-HRA-00091	CGND-HDA-00196	NEUHC282LVJ	Yes	Female	Normal		Not Applicable	90	CortexMotorLateral	7	10	No	No	48.1847
CGND-HRA-01342	CGND-HDA-00196	NEUHC282LVJ	Yes	Female	Normal		Not Applicable	90	SpinalCordThoracic	6.5	10	No	No	35.5478
CGND-HRA-01343	CGND-HDA-00196	NEUHC282LVJ	Yes	Female	Normal		Not Applicable	90	CortexOccipital	6.2	10	No	No	69.3191
CGND-HRA-02227	CGND-HDA-03929	NEUHC994KV4	Yes	Male	ALS	Classical/Typical ALS	No	76	CortexMotorMedial	6.7	14.52	No	No	17.7022
CGND-HRA-02228	CGND-HDA-03929	NEUHC994KV4	Yes	Male	ALS	Classical/Typical ALS	No	76	CortexMotorLateral	4.8	14.52	No	No	20.1393
CGND-HRA-02229	CGND-HDA-03929	NEUHC994KV4	Yes	Male	ALS	Classical/Typical ALS	No	76	SpinalCordCervical	7.7	14.52	No	No	26.1907
CGND-HRA-00206	CGND-HDA-00593	NEUHD481VCL	Yes	Female	Normal		Not Applicable	54	Cerebellum	8.5	7	No	No	27.7787
CGND-HRA-00212	CGND-HDA-00593	NEUHD481VCL	Yes	Female	Normal		Not Applicable	54	CortexFrontal	7.5	7	No	No	39.4717
CGND-HRA-00218	CGND-HDA-00593	NEUHD481VCL	Yes	Female	Normal		Not Applicable	54	CortexMotorMedial	5.7	7	No	No	51.8106
CGND-HRA-00224	CGND-HDA-00593	NEUHD481VCL	Yes	Female	Normal		Not Applicable	54	CortexMotorLateral	6.5	7	No	No	40.9101
CGND-HRA-00706	CGND-HDA-02045	NEUHM340FBZ	Yes	Male	ALS	Classical/Typical ALS	No	80	Cerebellum	6.7	21	No	No	26.464
CGND-HRA-01481	CGND-HDA-02045	NEUHM340FBZ	Yes	Male	ALS	Classical/Typical ALS	No	80	CortexMotorMedial	6.5	21	No	No	21.7528
CGND-HRA-01482	CGND-HDA-02045	NEUHM340FBZ	Yes	Male	ALS	Classical/Typical ALS	No	80	CortexMotorLateral	6.2	21	No	No	24.5989
CGND-HRA-01483	CGND-HDA-02045	NEUHM340FBZ	Yes	Male	ALS	Classical/Typical ALS	No	80	SpinalCordCervical	7.2	21	No	No	19.6501
CGND-HRA-01484	CGND-HDA-02045	NEUHM340FBZ	Yes	Male	ALS	Classical/Typical ALS	No	80	SpinalCordLumbar	7.9	21	No	No	24.1843
CGND-HRA-00643	CGND-HDA-00556	NEUHX090PGV	Yes	Male	Normal		Not Applicable	72	Cerebellum	3.7	7	No	No	27.6542
CGND-HRA-00644	CGND-HDA-00556	NEUHX090PGV	Yes	Male	Normal		Not Applicable	72	CortexMotorMedial	5.4	7	No	No	27.6372
CGND-HRA-00645	CGND-HDA-00556	NEUHX090PGV	Yes	Male	Normal		Not Applicable	72	SpinalCordCervical	6.2	7	No	No	25.0772
CGND-HRA-01225	CGND-HDA-00556	NEUHX090PGV	Yes	Male	Normal		Not Applicable	72	CortexFrontal	5.2	7	No	No	31.2624
CGND-HRA-01227	CGND-HDA-00556	NEUHX090PGV	Yes	Male	Normal		Not Applicable	72	SpinalCordThoracic	5.6	7	No	No	26.213
CGND-HRA-00596	CGND-HDA-02056	NEUJB238MJR	No	Male	Normal	Cerebrovascular Disease (Not Contributing to Dementia)	Not Applicable	50	CortexMotorMedial	5.7	14	No	No	24.2796
CGND-HRA-01260	CGND-HDA-02056	NEUJB238MJR	No	Male	Normal	Cerebrovascular Disease (Not Contributing to Dementia)	Not Applicable	50	CortexFrontal	4.9	14	No	No	22.526
CGND-HRA-01261	CGND-HDA-02056	NEUJB238MJR	No	Male	Normal	Cerebrovascular Disease (Not Contributing to Dementia)	Not Applicable	50	CortexOccipital	4.7	14	No	No	22.8403
CGND-HRA-01348	CGND-HDA-02574	NEUJL308UBK	No	Female	ALS	Classical/Typical ALS	No	59	CortexOccipital	4.3	10	No	No	38.2398
CGND-HRA-01349	CGND-HDA-02574	NEUJL308UBK	No	Female	ALS	Classical/Typical ALS	No	59	CortexFrontal	6.6	10	No	No	32.102
CGND-HRA-01350	CGND-HDA-02574	NEUJL308UBK	No	Female	ALS	Classical/Typical ALS	No	59	Cerebellum	5.9	10	No	No	27.9667
CGND-HRA-01384	CGND-HDA-02574	NEUJL308UBK	No	Female	ALS	Classical/Typical ALS	No	59	CortexMotorLateral	6.1	10	No	No	19.628
CGND-HRA-01385	CGND-HDA-02574	NEUJL308UBK	No	Female	ALS	Classical/Typical ALS	No	59	SpinalCordCervical	6.9	10	No	No	22.7097
CGND-HRA-00024	CGND-HDA-00199	NEUJR139GPF	Yes	Male	ALS	Classical/Typical ALS	No	69	CortexFrontal	5.4	9	No	No	24.3313
CGND-HRA-00038	CGND-HDA-00199	NEUJR139GPF	Yes	Male	ALS	Classical/Typical ALS	No	69	SpinalCordLumbar	4.4	9	No	No	32.2115
CGND-HRA-00052	CGND-HDA-00199	NEUJR139GPF	Yes	Male	ALS	Classical/Typical ALS	No	69	SpinalCordCervical	5.1	9	No	No	39.6759
CGND-HRA-00066	CGND-HDA-00199	NEUJR139GPF	Yes	Male	ALS	Classical/Typical ALS	No	69	CortexMotorMedial	3.1	9	No	No	31.7707
CGND-HRA-02221	CGND-HDA-03928	NEUJR587KPC	Yes	Male	ALS	Classical/Typical ALS	No	79	CortexMotorMedial	7.6	20.92	No	No	19.6647
CGND-HRA-02222	CGND-HDA-03928	NEUJR587KPC	Yes	Male	ALS	Classical/Typical ALS	No	79	CortexMotorLateral	7.1	20.92	No	No	23.5129
CGND-HRA-02223	CGND-HDA-03928	NEUJR587KPC	Yes	Male	ALS	Classical/Typical ALS	No	79	SpinalCordCervical	7.6	20.92	No	No	27.1144
CGND-HRA-02224	CGND-HDA-03928	NEUJR587KPC	Yes	Male	ALS	Classical/Typical ALS	No	79	SpinalCordLumbar	6.8	20.92	No	No	20.6974
CGND-HRA-02225	CGND-HDA-03928	NEUJR587KPC	Yes	Male	ALS	Classical/Typical ALS	No	79	CortexFrontal	6.4	20.92	No	No	18.8962
CGND-HRA-00020-2	CGND-HDA-00195	NEUJZ255ZC5	Yes	Male	ALS	Classical/Typical ALS	No	68	CortexFrontal	5.7	4	No	No	29.7315
CGND-HRA-00034	CGND-HDA-00195	NEUJZ255ZC5	Yes	Male	ALS	Classical/Typical ALS	No	68	SpinalCordLumbar	4.5	4	No	No	55.5978
CGND-HRA-00048	CGND-HDA-00195	NEUJZ255ZC5	Yes	Male	ALS	Classical/Typical ALS	No	68	SpinalCordCervical	6	4	No	No	43.4612
CGND-HRA-00062	CGND-HDA-00195	NEUJZ255ZC5	Yes	Male	ALS	Classical/Typical ALS	No	68	CortexMotorMedial	6.4	4	No	No	50.649
CGND-HRA-00076	CGND-HDA-00195	NEUJZ255ZC5	Yes	Male	ALS	Classical/Typical ALS	No	68	Cerebellum	6.1	4	No	No	23.4189
CGND-HRA-00090	CGND-HDA-00195	NEUJZ255ZC5	Yes	Male	ALS	Classical/Typical ALS	No	68	CortexMotorLateral	2.6	4	No	No	30.505
CGND-HRA-01340	CGND-HDA-00195	NEUJZ255ZC5	Yes	Male	ALS	Classical/Typical ALS	No	68	SpinalCordThoracic	7	4	No	No	20.7877
CGND-HRA-01341	CGND-HDA-00195	NEUJZ255ZC5	Yes	Male	ALS	Classical/Typical ALS	No	68	CortexOccipital	6.3	4	No	No	54.6117
CGND-HRA-01407	CGND-HDA-02859	NEUKD974CXJ	Yes	Female	ALS	Classical/Typical ALS	No	56	CortexMotorLateral	4.4	4	No	No	15.6227
CGND-HRA-01408	CGND-HDA-02859	NEUKD974CXJ	Yes	Female	ALS	Classical/Typical ALS	No	56	SpinalCordLumbar	5.9	4	No	No	26.1034
CGND-HRA-01409	CGND-HDA-02859	NEUKD974CXJ	Yes	Female	ALS	Classical/Typical ALS	No	56	SpinalCordCervical	6.4	4	No	No	19.001
CGND-HRA-01410	CGND-HDA-02859	NEUKD974CXJ	Yes	Female	ALS	Classical/Typical ALS	No	56	SpinalCordThoracic	6.4	4	No	No	22.6299
CGND-HRA-01411	CGND-HDA-02859	NEUKD974CXJ	Yes	Female	ALS	Classical/Typical ALS	No	56	CortexOccipital	5.6	4	No	No	15.0889
CGND-HRA-01412	CGND-HDA-02859	NEUKD974CXJ	Yes	Female	ALS	Classical/Typical ALS	No	56	CortexFrontal	6.2	4	No	No	20.5642
CGND-HRA-01413	CGND-HDA-02859	NEUKD974CXJ	Yes	Female	ALS	Classical/Typical ALS	No	56	Cerebellum	4.5	4	No	No	14.5174
CGND-HRA-01574	CGND-HDA-03271	NEUKG838WER	No	Male	ALS	Classical/Typical ALS	No	60	CortexMotorMedial	5.5	13	No	No	25.1637
CGND-HRA-01575	CGND-HDA-03271	NEUKG838WER	No	Male	ALS	Classical/Typical ALS	No	60	CortexMotorLateral	6.2	13	No	No	25.7176
CGND-HRA-01576	CGND-HDA-03271	NEUKG838WER	No	Male	ALS	Classical/Typical ALS	No	60	SpinalCordCervical	7.6	13	No	No	31.8269
CGND-HRA-01577	CGND-HDA-03271	NEUKG838WER	No	Male	ALS	Classical/Typical ALS	No	60	SpinalCordLumbar	7.6	13	No	No	28.8603
CGND-HRA-02251	CGND-HDA-03933	NEUKH671TD4	Yes	Female	ALS	Classical/Typical ALS	No	62	CortexMotorMedial	7.8	10.5	No	No	26.4264
CGND-HRA-02255	CGND-HDA-03933	NEUKH671TD4	Yes	Female	ALS	Classical/Typical ALS	No	62	CortexFrontal	8.3	10.5	No	No	28.1045
CGND-HRA-02256	CGND-HDA-03933	NEUKH671TD4	Yes	Female	ALS	Classical/Typical ALS	No	62	Cerebellum	8	10.5	No	No	20.7551
CGND-HRA-01568	CGND-HDA-03270	NEUKJ257ZPG	No	Male	ALS	Classical/Typical ALS	No	67	CortexMotorMedial	6.7	6	No	No	32.7111
CGND-HRA-01569	CGND-HDA-03270	NEUKJ257ZPG	No	Male	ALS	Classical/Typical ALS	No	67	CortexMotorLateral	6.8	6	No	No	29.8516
CGND-HRA-01570	CGND-HDA-03270	NEUKJ257ZPG	No	Male	ALS	Classical/Typical ALS	No	67	SpinalCordCervical	7.8	6	No	No	28.0774
CGND-HRA-01571	CGND-HDA-03270	NEUKJ257ZPG	No	Male	ALS	Classical/Typical ALS	No	67	SpinalCordLumbar	7.7	6	No	No	28.9412
CGND-HRA-00018	CGND-HDA-00193	NEUKM699KKH	Yes	Female	ALS	Classical/Typical ALS, Frontotemporal Dementia (FTD)	Yes	69	CortexFrontal	6.4	5	Yes	No	21.9404
CGND-HRA-00032	CGND-HDA-00193	NEUKM699KKH	Yes	Female	ALS	Classical/Typical ALS, Frontotemporal Dementia (FTD)	Yes	69	SpinalCordLumbar	8	5	Yes	No	36.4307
CGND-HRA-00046	CGND-HDA-00193	NEUKM699KKH	Yes	Female	ALS	Classical/Typical ALS, Frontotemporal Dementia (FTD)	Yes	69	SpinalCordCervical	6.9	5	Yes	No	55.4803
CGND-HRA-00060	CGND-HDA-00193	NEUKM699KKH	Yes	Female	ALS	Classical/Typical ALS, Frontotemporal Dementia (FTD)	Yes	69	CortexMotorMedial	5.7	5	Yes	No	39.1188
CGND-HRA-00074	CGND-HDA-00193	NEUKM699KKH	Yes	Female	ALS	Classical/Typical ALS, Frontotemporal Dementia (FTD)	Yes	69	Cerebellum	6.3	5	Yes	No	36.9236
CGND-HRA-00088	CGND-HDA-00193	NEUKM699KKH	Yes	Female	ALS	Classical/Typical ALS, Frontotemporal Dementia (FTD)	Yes	69	CortexMotorLateral	7.4	5	Yes	No	45.2467
CGND-HRA-01336	CGND-HDA-00193	NEUKM699KKH	Yes	Female	ALS	Classical/Typical ALS, Frontotemporal Dementia (FTD)	Yes	69	SpinalCordThoracic	6.8	5	Yes	No	26.1281
CGND-HRA-01337	CGND-HDA-00193	NEUKM699KKH	Yes	Female	ALS	Classical/Typical ALS, Frontotemporal Dementia (FTD)	Yes	69	CortexOccipital	5.1	5	Yes	No	39.4798
CGND-HRA-02143	CGND-HDA-03865	NEUKN179PH8	Yes	Female	ALS	Classical/Typical ALS, Alzheimer's Disease (AD), Frontotemporal Dementia (FTD)	Yes	62	CortexMotorMedial	7.6	3.5	Yes	No	22.2755
CGND-HRA-02144	CGND-HDA-03865	NEUKN179PH8	Yes	Female	ALS	Classical/Typical ALS, Alzheimer's Disease (AD), Frontotemporal Dementia (FTD)	Yes	62	CortexMotorLateral	7.3	3.5	Yes	No	25.4491
CGND-HRA-02145	CGND-HDA-03865	NEUKN179PH8	Yes	Female	ALS	Classical/Typical ALS, Alzheimer's Disease (AD), Frontotemporal Dementia (FTD)	Yes	62	SpinalCordCervical	7.7	3.5	Yes	No	24.4361
CGND-HRA-02146	CGND-HDA-03865	NEUKN179PH8	Yes	Female	ALS	Classical/Typical ALS, Alzheimer's Disease (AD), Frontotemporal Dementia (FTD)	Yes	62	SpinalCordLumbar	7.9	3.5	Yes	No	22.4311
CGND-HRA-02147	CGND-HDA-03865	NEUKN179PH8	Yes	Female	ALS	Classical/Typical ALS, Alzheimer's Disease (AD), Frontotemporal Dementia (FTD)	Yes	62	CortexFrontal	8.1	3.5	Yes	No	23.0465
CGND-HRA-02148	CGND-HDA-03865	NEUKN179PH8	Yes	Female	ALS	Classical/Typical ALS, Alzheimer's Disease (AD), Frontotemporal Dementia (FTD)	Yes	62	CortexOccipital	7.5	3.5	Yes	No	23.5829
CGND-HRA-01360	CGND-HDA-02577	NEUKN209FNW	No	Male	ALS	Classical/Typical ALS	No	48	CortexOccipital	6.2	7	No	SOD1	25.9444
CGND-HRA-01361	CGND-HDA-02577	NEUKN209FNW	No	Male	ALS	Classical/Typical ALS	No	48	CortexFrontal	6.6	7	No	SOD1	50.9983
CGND-HRA-01362	CGND-HDA-02577	NEUKN209FNW	No	Male	ALS	Classical/Typical ALS	No	48	Cerebellum	7	7	No	SOD1	28.3207
CGND-HRA-01363	CGND-HDA-02577	NEUKN209FNW	No	Male	ALS	Classical/Typical ALS	No	48	SpinalCordThoracic	7.5	7	No	SOD1	32.6305
CGND-HRA-01394	CGND-HDA-02577	NEUKN209FNW	No	Male	ALS	Classical/Typical ALS	No	48	CortexMotorMedial	6.2	7	No	SOD1	26.1782
CGND-HRA-01396	CGND-HDA-02577	NEUKN209FNW	No	Male	ALS	Classical/Typical ALS	No	48	SpinalCordLumbar	6.7	7	No	SOD1	24.5746
CGND-HRA-01397	CGND-HDA-02577	NEUKN209FNW	No	Male	ALS	Classical/Typical ALS	No	48	SpinalCordCervical	7.2	7	No	SOD1	23.3431
CGND-HRA-01529	CGND-HDA-03262	NEUKV592NUT	Yes	Female	ALS	Classical/Typical ALS	No	45	SpinalCordLumbar	7.5	5.25	No	SOD1	26.016
CGND-HRA-01616	CGND-HDA-03262	NEUKV592NUT	Yes	Female	ALS	Classical/Typical ALS	No	45	Cerebellum	7.7	5.25	No	SOD1	30.3064
CGND-HRA-00182	CGND-HDA-00547	NEUKX037NKA	Yes	Male	ALS	Classical/Typical ALS, Alzheimer's Disease (AD), Frontotemporal Dementia (FTD)	Yes	74	Cerebellum	5.2	32	Yes	No	19.3791
CGND-HRA-00533	CGND-HDA-00547	NEUKX037NKA	Yes	Male	ALS	Classical/Typical ALS, Alzheimer's Disease (AD), Frontotemporal Dementia (FTD)	Yes	74	Cerebellum	5.5	32	Yes	No	19.5301
CGND-HRA-01218	CGND-HDA-00547	NEUKX037NKA	Yes	Male	ALS	Classical/Typical ALS, Alzheimer's Disease (AD), Frontotemporal Dementia (FTD)	Yes	74	CortexFrontal	5.8	32	Yes	No	34.2017
CGND-HRA-00380	CGND-HDA-01321	NEUKY135CV6	Yes	Male	ALS	Classical/Typical ALS, Alzheimer's Disease (AD)	No	74	Cerebellum	7.8	7	No	No	31.3608
CGND-HRA-00381	CGND-HDA-01321	NEUKY135CV6	Yes	Male	ALS	Classical/Typical ALS, Alzheimer's Disease (AD)	No	74	CortexMotorMedial	6.5	7	No	No	33.7971
CGND-HRA-00382	CGND-HDA-01321	NEUKY135CV6	Yes	Male	ALS	Classical/Typical ALS, Alzheimer's Disease (AD)	No	74	CortexMotorLateral	8.1	7	No	No	45.734
CGND-HRA-00383	CGND-HDA-01321	NEUKY135CV6	Yes	Male	ALS	Classical/Typical ALS, Alzheimer's Disease (AD)	No	74	SpinalCordCervical	7.8	7	No	No	44.1096
CGND-HRA-00384	CGND-HDA-01321	NEUKY135CV6	Yes	Male	ALS	Classical/Typical ALS, Alzheimer's Disease (AD)	No	74	SpinalCordLumbar	6.3	7	No	No	49.4841
CGND-HRA-00385	CGND-HDA-01321	NEUKY135CV6	Yes	Male	ALS	Classical/Typical ALS, Alzheimer's Disease (AD)	No	74	CortexFrontal	6.3	7	No	No	36.9633
CGND-HRA-01283	CGND-HDA-01321	NEUKY135CV6	Yes	Male	ALS	Classical/Typical ALS, Alzheimer's Disease (AD)	No	74	CortexOccipital	5.5	7	No	No	34.3051
CGND-HRA-01284	CGND-HDA-01321	NEUKY135CV6	Yes	Male	ALS	Classical/Typical ALS, Alzheimer's Disease (AD)	No	74	SpinalCordThoracic	6	7	No	No	40.7979
CGND-HRA-01537	CGND-HDA-03264	NEUKZ727YY5	Yes	Male	ALS	Classical/Typical ALS	No	70	SpinalCordLumbar	6.5	5.25	Yes	No	23.2885
CGND-HRA-01622	CGND-HDA-03264	NEUKZ727YY5	Yes	Male	ALS	Classical/Typical ALS	No	70	Cerebellum	6.6	5.25	Yes	No	20.1662
CGND-HRA-01623	CGND-HDA-03264	NEUKZ727YY5	Yes	Male	ALS	Classical/Typical ALS	No	70	CortexFrontal	7.6	5.25	Yes	No	26.0589
CGND-HRA-01625	CGND-HDA-03394	NEULA285XJ0	Yes	Male	ALS	Classical/Typical ALS	No	67	Cerebellum	8	5.25	No	No	27.4916
CGND-HRA-01626	CGND-HDA-03394	NEULA285XJ0	Yes	Male	ALS	Classical/Typical ALS	No	67	CortexFrontal	7.4	5.25	No	No	26.6099
CGND-HRA-01628	CGND-HDA-03394	NEULA285XJ0	Yes	Male	ALS	Classical/Typical ALS	No	67	CortexMotorLateral	6.6	5.25	No	No	24.2266
CGND-HRA-01629	CGND-HDA-03394	NEULA285XJ0	Yes	Male	ALS	Classical/Typical ALS	No	67	CortexMotorMedial	7.2	5.25	No	No	30.9352
CGND-HRA-01630	CGND-HDA-03394	NEULA285XJ0	Yes	Male	ALS	Classical/Typical ALS	No	67	SpinalCordLumbar	7.2	5.25	No	No	27.4031
CGND-HRA-01631	CGND-HDA-03394	NEULA285XJ0	Yes	Male	ALS	Classical/Typical ALS	No	67	SpinalCordCervical	7.6	5.25	No	No	23.4213
CGND-HRA-01278	CGND-HDA-02580	NEULH417FZJ	Yes	Male	ALS	Classical/Typical ALS	No	60	Cerebellum	7	17	No	No	21.3288
CGND-HRA-01279	CGND-HDA-02580	NEULH417FZJ	Yes	Male	ALS	Classical/Typical ALS	No	60	CortexMotorMedial	7.5	17	No	No	40.4989
CGND-HRA-01280	CGND-HDA-02580	NEULH417FZJ	Yes	Male	ALS	Classical/Typical ALS	No	60	CortexMotorLateral	6.9	17	No	No	20.5807
CGND-HRA-01281	CGND-HDA-02580	NEULH417FZJ	Yes	Male	ALS	Classical/Typical ALS	No	60	SpinalCordCervical	8.3	17	No	No	25.7491
CGND-HRA-01282	CGND-HDA-02580	NEULH417FZJ	Yes	Male	ALS	Classical/Typical ALS	No	60	SpinalCordLumbar	7.3	17	No	No	27.8909
CGND-HRA-01469	CGND-HDA-03136	NEULJ443PF5	Yes	Male	ALS	Classical/Typical ALS, Alzheimer's Disease (AD), Acute Meningitis, Cerebrovascular Disease (Not Contributing to Dementia)	No	77	CortexMotorLateral	5.9	4	No	No	18.8296
CGND-HRA-01471	CGND-HDA-03136	NEULJ443PF5	Yes	Male	ALS	Classical/Typical ALS, Alzheimer's Disease (AD), Acute Meningitis, Cerebrovascular Disease (Not Contributing to Dementia)	No	77	SpinalCordLumbar	6.9	4	No	No	21.5265
CGND-HRA-01472	CGND-HDA-03136	NEULJ443PF5	Yes	Male	ALS	Classical/Typical ALS, Alzheimer's Disease (AD), Acute Meningitis, Cerebrovascular Disease (Not Contributing to Dementia)	No	77	CortexFrontal	4.7	4	No	No	20.2936
CGND-HRA-01473	CGND-HDA-03136	NEULJ443PF5	Yes	Male	ALS	Classical/Typical ALS, Alzheimer's Disease (AD), Acute Meningitis, Cerebrovascular Disease (Not Contributing to Dementia)	No	77	CortexOccipital	6.2	4	No	No	21.985
CGND-HRA-00268	CGND-HDA-00596	NEULM733WR7	No	Female	Normal		Not Applicable	65	SpinalCordCervical	3.5	23	No	No	26.2523
CGND-HRA-00281	CGND-HDA-00596	NEULM733WR7	No	Female	Normal		Not Applicable	65	SpinalCordLumbar	4.4	23	No	No	37.1816
CGND-HRA-00731	CGND-HDA-02063	NEULN488RD5	Yes	Male	ALS	Classical/Typical ALS	No	69	Cerebellum	7.1	19	No	No	35.7114
CGND-HRA-00732	CGND-HDA-02063	NEULN488RD5	Yes	Male	ALS	Classical/Typical ALS	No	69	CortexMotorMedial	6.1	19	No	No	23.7766
CGND-HRA-00733	CGND-HDA-02063	NEULN488RD5	Yes	Male	ALS	Classical/Typical ALS	No	69	CortexMotorLateral	5.9	19	No	No	20.0997
CGND-HRA-00734	CGND-HDA-02063	NEULN488RD5	Yes	Male	ALS	Classical/Typical ALS	No	69	SpinalCordCervical	7.6	19	No	No	32.1524
CGND-HRA-00735	CGND-HDA-02063	NEULN488RD5	Yes	Male	ALS	Classical/Typical ALS	No	69	SpinalCordLumbar	8	19	No	No	29.7112
CGND-HRA-01266	CGND-HDA-02063	NEULN488RD5	Yes	Male	ALS	Classical/Typical ALS	No	69	CortexFrontal	6.3	19	No	No	29.7551
CGND-HRA-01267	CGND-HDA-02063	NEULN488RD5	Yes	Male	ALS	Classical/Typical ALS	No	69	CortexOccipital	4.9	19	No	No	48.8722
CGND-HRA-01268-2	CGND-HDA-02063	NEULN488RD5	Yes	Male	ALS	Classical/Typical ALS	No	69	SpinalCordThoracic	6.5	19	No	No	27.8405
CGND-HRA-01540	CGND-HDA-03265	NEULP959LBP	Yes	Male	ALS	Classical/Typical ALS	No	59	CortexMotorLateral	6.1	13.85	No	No	29.6349
CGND-HRA-00719	CGND-HDA-01477	NEULT268RM4	No	Male	ALS	Classical/Typical ALS, Frontotemporal Dementia (FTD)	Yes	73	Cerebellum	6.8	16.25	Yes	No	34.0923
CGND-HRA-01546	CGND-HDA-01477	NEULT268RM4	No	Male	ALS	Classical/Typical ALS, Frontotemporal Dementia (FTD)	Yes	73	CortexMotorLateral	5.3	16.25	Yes	No	21.224
CGND-HRA-01547	CGND-HDA-01477	NEULT268RM4	No	Male	ALS	Classical/Typical ALS, Frontotemporal Dementia (FTD)	Yes	73	SpinalCordCervical	6.9	16.25	Yes	No	25.6901
CGND-HRA-01981	CGND-HDA-03738	NEULV114EY9	Yes	Male	ALS	Classical/Typical ALS	No	55	CortexFrontal	6.8	15	No	No	30.6346
CGND-HRA-01982	CGND-HDA-03738	NEULV114EY9	Yes	Male	ALS	Classical/Typical ALS	No	55	Cerebellum	7.1	15	No	No	21.6318
CGND-HRA-01983	CGND-HDA-03738	NEULV114EY9	Yes	Male	ALS	Classical/Typical ALS	No	55	CortexMotorMedial	5	15	No	No	22.7321
CGND-HRA-01984	CGND-HDA-03738	NEULV114EY9	Yes	Male	ALS	Classical/Typical ALS	No	55	CortexMotorLateral	7	15	No	No	25.955
CGND-HRA-01985	CGND-HDA-03738	NEULV114EY9	Yes	Male	ALS	Classical/Typical ALS	No	55	SpinalCordCervical	7.1	15	No	No	28.5631
CGND-HRA-01986	CGND-HDA-03738	NEULV114EY9	Yes	Male	ALS	Classical/Typical ALS	No	55	SpinalCordLumbar	7.4	15	No	No	31.4119
CGND-HRA-00016	CGND-HDA-00191	NEUME287RK2	Yes	Female	ALS	Classical/Typical ALS, Frontotemporal Dementia (FTD)	Yes	67	CortexFrontal	6.4	3.5	No	No	28.4179
CGND-HRA-00058	CGND-HDA-00191	NEUME287RK2	Yes	Female	ALS	Classical/Typical ALS, Frontotemporal Dementia (FTD)	Yes	67	CortexMotorMedial	6.1	3.5	No	No	23.1331
CGND-HRA-00072	CGND-HDA-00191	NEUME287RK2	Yes	Female	ALS	Classical/Typical ALS, Frontotemporal Dementia (FTD)	Yes	67	Cerebellum	6.8	3.5	No	No	33.5463
CGND-HRA-00086	CGND-HDA-00191	NEUME287RK2	Yes	Female	ALS	Classical/Typical ALS, Frontotemporal Dementia (FTD)	Yes	67	CortexMotorLateral	7.8	3.5	No	No	40.2934
CGND-HRA-01333	CGND-HDA-00191	NEUME287RK2	Yes	Female	ALS	Classical/Typical ALS, Frontotemporal Dementia (FTD)	Yes	67	SpinalCordThoracic	4.1	3.5	No	No	19.8871
CGND-HRA-00549	CGND-HDA-00553	NEUMK638LUX	Yes	Male	ALS	Classical/Typical ALS	No	72	Cerebellum	5.5	9.5	Yes	No	14.2482
CGND-HRA-00550	CGND-HDA-00553	NEUMK638LUX	Yes	Male	ALS	Classical/Typical ALS	No	72	CortexFrontal	6.1	9.5	Yes	No	35.182
CGND-HRA-00551	CGND-HDA-00553	NEUMK638LUX	Yes	Male	ALS	Classical/Typical ALS	No	72	CortexOccipital	5.3	9.5	Yes	No	24.2663
CGND-HRA-00552	CGND-HDA-00553	NEUMK638LUX	Yes	Male	ALS	Classical/Typical ALS	No	72	SpinalCordThoracic	7.5	9.5	Yes	No	32.4868
CGND-HRA-00197	CGND-HDA-00562	NEUML172BXK	Yes	Female	Normal		Not Applicable	70	Cerebellum	6.4	32	No	No	27.1892
CGND-HRA-00660	CGND-HDA-00562	NEUML172BXK	Yes	Female	Normal		Not Applicable	70	CortexMotorMedial	7.3	32	No	No	37.5679
CGND-HRA-00661	CGND-HDA-00562	NEUML172BXK	Yes	Female	Normal		Not Applicable	70	CortexMotorLateral	7.5	32	No	No	37.9124
CGND-HRA-01236	CGND-HDA-00562	NEUML172BXK	Yes	Female	Normal		Not Applicable	70	CortexFrontal	5.7	32	No	No	37.1452
CGND-HRA-01237	CGND-HDA-00562	NEUML172BXK	Yes	Female	Normal		Not Applicable	70	CortexOccipital	6.1	32	No	No	19.3674
CGND-HRA-01238	CGND-HDA-00562	NEUML172BXK	Yes	Female	Normal		Not Applicable	70	SpinalCordThoracic	6.1	32	No	No	36.1312
CGND-HRA-00204	CGND-HDA-00591	NEUMP035RP4	Yes	Male	ALS	Classical/Typical ALS	No	69	Cerebellum	6.2	5.1	No	No	19.0166
CGND-HRA-00210	CGND-HDA-00591	NEUMP035RP4	Yes	Male	ALS	Classical/Typical ALS	No	69	CortexFrontal	7.7	5.1	No	No	34.9936
CGND-HRA-00216	CGND-HDA-00591	NEUMP035RP4	Yes	Male	ALS	Classical/Typical ALS	No	69	CortexMotorMedial	6.6	5.1	No	No	37.4865
CGND-HRA-00222	CGND-HDA-00591	NEUMP035RP4	Yes	Male	ALS	Classical/Typical ALS	No	69	CortexMotorLateral	4.8	5.1	No	No	28.9926
CGND-HRA-00392	CGND-HDA-01323	NEUMT947ALA	Yes	Male	ALS	Classical/Typical ALS	No	74	Cerebellum	8.6	3.5	No	No	40.5972
CGND-HRA-00393	CGND-HDA-01323	NEUMT947ALA	Yes	Male	ALS	Classical/Typical ALS	No	74	CortexMotorMedial	7	3.5	No	No	47.9911
CGND-HRA-00394	CGND-HDA-01323	NEUMT947ALA	Yes	Male	ALS	Classical/Typical ALS	No	74	CortexMotorLateral	7.6	3.5	No	No	33.1404
CGND-HRA-00395	CGND-HDA-01323	NEUMT947ALA	Yes	Male	ALS	Classical/Typical ALS	No	74	SpinalCordCervical	8.4	3.5	No	No	55.0803
CGND-HRA-00396	CGND-HDA-01323	NEUMT947ALA	Yes	Male	ALS	Classical/Typical ALS	No	74	SpinalCordLumbar	7.5	3.5	No	No	41.1754
CGND-HRA-00397	CGND-HDA-01323	NEUMT947ALA	Yes	Male	ALS	Classical/Typical ALS	No	74	CortexFrontal	6.4	3.5	No	No	48.3297
CGND-HRA-01287	CGND-HDA-01323	NEUMT947ALA	Yes	Male	ALS	Classical/Typical ALS	No	74	CortexOccipital	6.8	3.5	No	No	30.3454
CGND-HRA-01288-2	CGND-HDA-01323	NEUMT947ALA	Yes	Male	ALS	Classical/Typical ALS	No	74	SpinalCordThoracic	7.1	3.5	No	No	36.1344
CGND-HRA-01352	CGND-HDA-02575	NEUMY028JH4	Yes	Female	ALS	Classical/Typical ALS	No	54	CortexOccipital	6.5	8	No	No	18.9798
CGND-HRA-01353	CGND-HDA-02575	NEUMY028JH4	Yes	Female	ALS	Classical/Typical ALS	No	54	CortexFrontal	6.7	8	No	No	25.9585
CGND-HRA-01354	CGND-HDA-02575	NEUMY028JH4	Yes	Female	ALS	Classical/Typical ALS	No	54	Cerebellum	7.8	8	No	No	44.036
CGND-HRA-01355	CGND-HDA-02575	NEUMY028JH4	Yes	Female	ALS	Classical/Typical ALS	No	54	SpinalCordThoracic	8	8	No	No	40.4788
CGND-HRA-01386	CGND-HDA-02575	NEUMY028JH4	Yes	Female	ALS	Classical/Typical ALS	No	54	CortexMotorMedial	6.1	8	No	No	26.3313
CGND-HRA-01387	CGND-HDA-02575	NEUMY028JH4	Yes	Female	ALS	Classical/Typical ALS	No	54	CortexMotorLateral	7.2	8	No	No	43.0782
CGND-HRA-01388	CGND-HDA-02575	NEUMY028JH4	Yes	Female	ALS	Classical/Typical ALS	No	54	SpinalCordLumbar	6.6	8	No	No	18.9433
CGND-HRA-01389	CGND-HDA-02575	NEUMY028JH4	Yes	Female	ALS	Classical/Typical ALS	No	54	SpinalCordCervical	8.9	8	No	No	21.4011
CGND-HRA-00270	CGND-HDA-00598	NEUNJ406FRR	No	Female	Normal		Not Applicable	16	SpinalCordCervical	6.4	9.5	No	No	36.3462
CGND-HRA-00283	CGND-HDA-00598	NEUNJ406FRR	No	Female	Normal		Not Applicable	16	SpinalCordLumbar	6.1	9.5	No	No	24.324
CGND-HRA-00620	CGND-HDA-00552	NEUNL974RU6	Yes	Male	ALS	Classical/Typical ALS	No	53	Cerebellum	8	19	No	No	36.5816
CGND-HRA-00621	CGND-HDA-00552	NEUNL974RU6	Yes	Male	ALS	Classical/Typical ALS	No	53	CortexFrontal	7.3	19	No	No	34.9978
CGND-HRA-00622	CGND-HDA-00552	NEUNL974RU6	Yes	Male	ALS	Classical/Typical ALS	No	53	CortexOccipital	7.2	19	No	No	45.698
CGND-HRA-00623	CGND-HDA-00552	NEUNL974RU6	Yes	Male	ALS	Classical/Typical ALS	No	53	SpinalCordThoracic	7.4	19	No	No	36.5234
CGND-HRA-00625	CGND-HDA-00552	NEUNL974RU6	Yes	Male	ALS	Classical/Typical ALS	No	53	SpinalCordCervical	6.8	19	No	No	36.5363
CGND-HRA-00626	CGND-HDA-00552	NEUNL974RU6	Yes	Male	ALS	Classical/Typical ALS	No	53	SpinalCordLumbar	6.7	19	No	No	37.3847
CGND-HRA-00026	CGND-HDA-00201	NEUNW210GCW	Yes	Male	ALS	Classical/Typical ALS	No	53	CortexFrontal	8.1	9	No	No	45.5854
CGND-HRA-00040	CGND-HDA-00201	NEUNW210GCW	Yes	Male	ALS	Classical/Typical ALS	No	53	SpinalCordLumbar	6.9	9	No	No	33.7393
CGND-HRA-00054	CGND-HDA-00201	NEUNW210GCW	Yes	Male	ALS	Classical/Typical ALS	No	53	SpinalCordCervical	6.8	9	No	No	17.5039
CGND-HRA-00068	CGND-HDA-00201	NEUNW210GCW	Yes	Male	ALS	Classical/Typical ALS	No	53	CortexMotorMedial	6.8	9	No	No	37.9311
CGND-HRA-00082	CGND-HDA-00201	NEUNW210GCW	Yes	Male	ALS	Classical/Typical ALS	No	53	Cerebellum	6.2	9	No	No	35.6099
CGND-HRA-00096	CGND-HDA-00201	NEUNW210GCW	Yes	Male	ALS	Classical/Typical ALS	No	53	CortexMotorLateral	7.3	9	No	No	41.5139
CGND-HRA-00349	CGND-HDA-01317	NEUNW244GF0	Yes	Female	ALS	Classical/Typical ALS	No	61	Cerebellum	7.3	3.5	No	No	34.0594
CGND-HRA-00350	CGND-HDA-01317	NEUNW244GF0	Yes	Female	ALS	Classical/Typical ALS	No	61	CortexMotorMedial	7.9	3.5	No	No	45.4451
CGND-HRA-00351	CGND-HDA-01317	NEUNW244GF0	Yes	Female	ALS	Classical/Typical ALS	No	61	CortexMotorLateral	7.6	3.5	No	No	45.8321
CGND-HRA-00352	CGND-HDA-01317	NEUNW244GF0	Yes	Female	ALS	Classical/Typical ALS	No	61	SpinalCordCervical	8.2	3.5	No	No	45.2326
CGND-HRA-00353	CGND-HDA-01317	NEUNW244GF0	Yes	Female	ALS	Classical/Typical ALS	No	61	SpinalCordLumbar	7	3.5	No	No	48.0091
CGND-HRA-00354	CGND-HDA-01317	NEUNW244GF0	Yes	Female	ALS	Classical/Typical ALS	No	61	CortexFrontal	7.1	3.5	No	No	39.6724
CGND-HRA-00355	CGND-HDA-01317	NEUNW244GF0	Yes	Female	ALS	Classical/Typical ALS	No	61	CortexOccipital	8	3.5	No	No	43.527
CGND-HRA-00356	CGND-HDA-01317	NEUNW244GF0	Yes	Female	ALS	Classical/Typical ALS	No	61	SpinalCordThoracic	7.2	3.5	No	No	41.7412
CGND-HRA-00713	CGND-HDA-02052	NEUNY116EZW	No	Female	ALS	Classical/Typical ALS, Alzheimer's Disease (AD)	No	68	Cerebellum	7.5	13	Yes	No	29.5908
CGND-HRA-01475	CGND-HDA-02052	NEUNY116EZW	No	Female	ALS	Classical/Typical ALS, Alzheimer's Disease (AD)	No	68	CortexMotorMedial	6.8	13	Yes	No	22.9871
CGND-HRA-01477	CGND-HDA-02052	NEUNY116EZW	No	Female	ALS	Classical/Typical ALS, Alzheimer's Disease (AD)	No	68	SpinalCordCervical	7.6	13	Yes	No	22.3754
CGND-HRA-01478	CGND-HDA-02052	NEUNY116EZW	No	Female	ALS	Classical/Typical ALS, Alzheimer's Disease (AD)	No	68	SpinalCordLumbar	7.1	13	Yes	No	19.4933
CGND-HRA-01480	CGND-HDA-02052	NEUNY116EZW	No	Female	ALS	Classical/Typical ALS, Alzheimer's Disease (AD)	No	68	Cerebellum	8.1	13	Yes	No	18.5522
CGND-HRA-02163	CGND-HDA-03868	NEUPG876HJT	No	Male	ALS	Classical/Typical ALS, Alzheimer's Disease (AD)	No	80	Cerebellum	7.4	9	No	No	22.5724
CGND-HRA-02164	CGND-HDA-03868	NEUPG876HJT	No	Male	ALS	Classical/Typical ALS, Alzheimer's Disease (AD)	No	80	CortexMotorMedial	6.5	9	No	No	25.2818
CGND-HRA-02165	CGND-HDA-03868	NEUPG876HJT	No	Male	ALS	Classical/Typical ALS, Alzheimer's Disease (AD)	No	80	CortexMotorLateral	7.2	9	No	No	26.608
CGND-HRA-02166	CGND-HDA-03868	NEUPG876HJT	No	Male	ALS	Classical/Typical ALS, Alzheimer's Disease (AD)	No	80	SpinalCordCervical	8	9	No	No	25.7077
CGND-HRA-02167	CGND-HDA-03868	NEUPG876HJT	No	Male	ALS	Classical/Typical ALS, Alzheimer's Disease (AD)	No	80	SpinalCordLumbar	7.6	9	No	No	29.0269
CGND-HRA-02168	CGND-HDA-03868	NEUPG876HJT	No	Male	ALS	Classical/Typical ALS, Alzheimer's Disease (AD)	No	80	CortexFrontal	6.5	9	No	No	27.4017
CGND-HRA-02169	CGND-HDA-03868	NEUPG876HJT	No	Male	ALS	Classical/Typical ALS, Alzheimer's Disease (AD)	No	80	CortexOccipital	7.3	9	No	No	26.8915
CGND-HRA-01369	CGND-HDA-02579	NEUPU334DL1	Yes	Female	ALS	Classical/Typical ALS	No	66	CortexFrontal	5.9	12	Yes	No	37.3537
CGND-HRA-01370	CGND-HDA-02579	NEUPU334DL1	Yes	Female	ALS	Classical/Typical ALS	No	66	Cerebellum	5.3	12	Yes	No	23.8026
CGND-HRA-01371	CGND-HDA-02579	NEUPU334DL1	Yes	Female	ALS	Classical/Typical ALS	No	66	SpinalCordThoracic	5.5	12	Yes	No	20.3969
CGND-HRA-01403	CGND-HDA-02579	NEUPU334DL1	Yes	Female	ALS	Classical/Typical ALS	No	66	CortexMotorLateral	5.8	12	Yes	No	20.6427
CGND-HRA-01404	CGND-HDA-02579	NEUPU334DL1	Yes	Female	ALS	Classical/Typical ALS	No	66	SpinalCordLumbar	5.3	12	Yes	No	18.6917
CGND-HRA-01405	CGND-HDA-02579	NEUPU334DL1	Yes	Female	ALS	Classical/Typical ALS	No	66	SpinalCordCervical	6.5	12	Yes	No	19.5561
CGND-HRA-00648	CGND-HDA-00558	NEURJ387PPV	No	Female	ALS	Classical/Typical ALS	No	68	SpinalCordCervical	6.3	10	No	No	37.3405
CGND-HRA-00649	CGND-HDA-00558	NEURJ387PPV	No	Female	ALS	Classical/Typical ALS	No	68	SpinalCordLumbar	6.1	10	No	No	32.5302
CGND-HRA-00720	CGND-HDA-02061	NEURN516YR8	No	Female	ALS	Classical/Typical ALS	No	58	Cerebellum	7.1	6.8	Yes	No	26.5254
CGND-HRA-01565	CGND-HDA-02061	NEURN516YR8	No	Female	ALS	Classical/Typical ALS	No	58	SpinalCordLumbar	7.2	6.8	Yes	No	30.4086
CGND-HRA-01451	CGND-HDA-03134	NEURW761XNG	Yes	Female	ALS	Classical/Typical ALS, Alzheimer's Disease (AD), Argyrophilic Grain Disease (AGD) Stage II, Cerebral Amyloid Angiopathy (CAA)	No	69	Cerebellum	7.2	6	No	No	15.9574
CGND-HRA-01452	CGND-HDA-03134	NEURW761XNG	Yes	Female	ALS	Classical/Typical ALS, Alzheimer's Disease (AD), Argyrophilic Grain Disease (AGD) Stage II, Cerebral Amyloid Angiopathy (CAA)	No	69	CortexMotorMedial	6	6	No	No	17.9836
CGND-HRA-01455	CGND-HDA-03134	NEURW761XNG	Yes	Female	ALS	Classical/Typical ALS, Alzheimer's Disease (AD), Argyrophilic Grain Disease (AGD) Stage II, Cerebral Amyloid Angiopathy (CAA)	No	69	SpinalCordLumbar	5.8	6	No	No	19.5241
CGND-HRA-01457	CGND-HDA-03134	NEURW761XNG	Yes	Female	ALS	Classical/Typical ALS, Alzheimer's Disease (AD), Argyrophilic Grain Disease (AGD) Stage II, Cerebral Amyloid Angiopathy (CAA)	No	69	CortexOccipital	6.3	6	No	No	16.3826
CGND-HRA-01458	CGND-HDA-03134	NEURW761XNG	Yes	Female	ALS	Classical/Typical ALS, Alzheimer's Disease (AD), Argyrophilic Grain Disease (AGD) Stage II, Cerebral Amyloid Angiopathy (CAA)	No	69	SpinalCordThoracic	8	6	No	No	19.0879
CGND-HRA-00546	CGND-HDA-00551	NEURX991BWB	No	Female	ALS	Classical/Typical ALS	No	59	CortexFrontal	7.5	10	No	No	34.5746
CGND-HRA-00547	CGND-HDA-00551	NEURX991BWB	No	Female	ALS	Classical/Typical ALS	No	59	CortexOccipital	6.5	10	No	No	31.6681
CGND-HRA-00548	CGND-HDA-00551	NEURX991BWB	No	Female	ALS	Classical/Typical ALS	No	59	SpinalCordThoracic	6.2	10	No	No	28.8684
CGND-HRA-00615	CGND-HDA-00551	NEURX991BWB	No	Female	ALS	Classical/Typical ALS	No	59	CortexMotorMedial	5.9	10	No	No	29.4332
CGND-HRA-00616	CGND-HDA-00551	NEURX991BWB	No	Female	ALS	Classical/Typical ALS	No	59	CortexMotorLateral	6.7	10	No	No	27.7219
CGND-HRA-00617-2	CGND-HDA-00551	NEURX991BWB	No	Female	ALS	Classical/Typical ALS	No	59	SpinalCordCervical	7.1	10	No	No	27.2699
CGND-HRA-00618	CGND-HDA-00551	NEURX991BWB	No	Female	ALS	Classical/Typical ALS	No	59	Cerebellum	7.8	10	No	No	17.3171
CGND-HRA-01598	CGND-HDA-03276	NEURY396DC4	Yes	Female	ALS	Primary Lateral Sclerosis (PLS)	No	58	CortexMotorMedial	5.7	12	No	No	27.1785
CGND-HRA-01599	CGND-HDA-03276	NEURY396DC4	Yes	Female	ALS	Primary Lateral Sclerosis (PLS)	No	58	CortexMotorLateral	5.3	12	No	No	24.632
CGND-HRA-01600	CGND-HDA-03276	NEURY396DC4	Yes	Female	ALS	Primary Lateral Sclerosis (PLS)	No	58	SpinalCordCervical	6.8	12	No	No	29.9954
CGND-HRA-01601	CGND-HDA-03276	NEURY396DC4	Yes	Female	ALS	Primary Lateral Sclerosis (PLS)	No	58	SpinalCordLumbar	7	12	No	No	26.0866
CGND-HRA-01602	CGND-HDA-03276	NEURY396DC4	Yes	Female	ALS	Primary Lateral Sclerosis (PLS)	No	58	CortexFrontal	5.9	12	No	No	25.4282
CGND-HRA-01603	CGND-HDA-03276	NEURY396DC4	Yes	Female	ALS	Primary Lateral Sclerosis (PLS)	No	58	Cerebellum	5.6	12	No	No	20.9132
CGND-HRA-02239	CGND-HDA-03931	NEURY468PVP	Yes	Male	ALS	Classical/Typical ALS	No	53	CortexMotorMedial	6.9	25	No	No	16.3902
CGND-HRA-02241	CGND-HDA-03931	NEURY468PVP	Yes	Male	ALS	Classical/Typical ALS	No	53	SpinalCordCervical	7.4	25	No	No	24.8668
CGND-HRA-02243	CGND-HDA-03931	NEURY468PVP	Yes	Male	ALS	Classical/Typical ALS	No	53	CortexFrontal	6.5	25	No	No	20.4938
CGND-HRA-02244	CGND-HDA-03931	NEURY468PVP	Yes	Male	ALS	Classical/Typical ALS	No	53	Cerebellum	7	25	No	No	23.9481
CGND-HRA-00434	CGND-HDA-01330	NEUTB398FC9	Yes	Male	ALS	Classical/Typical ALS	No	83	Cerebellum	5.7	21	No	No	27.3419
CGND-HRA-00435	CGND-HDA-01330	NEUTB398FC9	Yes	Male	ALS	Classical/Typical ALS	No	83	CortexMotorMedial	4.2	21	No	No	22.4617
CGND-HRA-00436	CGND-HDA-01330	NEUTB398FC9	Yes	Male	ALS	Classical/Typical ALS	No	83	CortexMotorLateral	5.7	21	No	No	24.2669
CGND-HRA-00437	CGND-HDA-01330	NEUTB398FC9	Yes	Male	ALS	Classical/Typical ALS	No	83	SpinalCordCervical	5	21	No	No	30.2934
CGND-HRA-00438	CGND-HDA-01330	NEUTB398FC9	Yes	Male	ALS	Classical/Typical ALS	No	83	SpinalCordLumbar	6.8	21	No	No	23.5096
CGND-HRA-00439	CGND-HDA-01330	NEUTB398FC9	Yes	Male	ALS	Classical/Typical ALS	No	83	CortexFrontal	4.2	21	No	No	33.3857
CGND-HRA-01302	CGND-HDA-01330	NEUTB398FC9	Yes	Male	ALS	Classical/Typical ALS	No	83	SpinalCordThoracic	5.6	21	No	No	22.992
CGND-HRA-01587	CGND-HDA-03273	NEUTC651YRK	No	Male	ALS	Classical/Typical ALS	No	78	CortexMotorLateral	6.2	5.9	No	No	32.7419
CGND-HRA-01588	CGND-HDA-03273	NEUTC651YRK	No	Male	ALS	Classical/Typical ALS	No	78	SpinalCordCervical	8.1	5.9	No	No	30.9134
CGND-HRA-01589	CGND-HDA-03273	NEUTC651YRK	No	Male	ALS	Classical/Typical ALS	No	78	SpinalCordLumbar	8.1	5.9	No	No	24.4077
CGND-HRA-00319	CGND-HDA-01313	NEUTL441LZ7	Yes	Male	ALS	Classical/Typical ALS	No	67	Cerebellum	5.3	4	Yes	No	14.3002
CGND-HRA-00320	CGND-HDA-01313	NEUTL441LZ7	Yes	Male	ALS	Classical/Typical ALS	No	67	CortexMotorMedial	3.2	4	Yes	No	19.6994
CGND-HRA-00321	CGND-HDA-01313	NEUTL441LZ7	Yes	Male	ALS	Classical/Typical ALS	No	67	CortexMotorLateral	5.6	4	Yes	No	17.0045
CGND-HRA-00322	CGND-HDA-01313	NEUTL441LZ7	Yes	Male	ALS	Classical/Typical ALS	No	67	SpinalCordCervical	4.1	4	Yes	No	21.3878
CGND-HRA-00323	CGND-HDA-01313	NEUTL441LZ7	Yes	Male	ALS	Classical/Typical ALS	No	67	CortexFrontal	3.3	4	Yes	No	19.2724
CGND-HRA-00324	CGND-HDA-01313	NEUTL441LZ7	Yes	Male	ALS	Classical/Typical ALS	No	67	CortexOccipital	2.9	4	Yes	No	18.0814
CGND-HRA-00325	CGND-HDA-01313	NEUTL441LZ7	Yes	Male	ALS	Classical/Typical ALS	No	67	SpinalCordThoracic	4.2	4	Yes	No	26.7465
CGND-HRA-01463	CGND-HDA-03135	NEUTL588HAA	Yes	Female	ALS	Classical/Typical ALS, Argyrophilic Grain Disease (AGD) Stage II-III, Cerebrovascular Disease (Not Contributing to Dementia)	No	61	SpinalCordLumbar	7.3	5	No	No	18.9057
CGND-HRA-01465	CGND-HDA-03135	NEUTL588HAA	Yes	Female	ALS	Classical/Typical ALS, Argyrophilic Grain Disease (AGD) Stage II-III, Cerebrovascular Disease (Not Contributing to Dementia)	No	61	CortexOccipital	6.7	5	No	No	27.8618
CGND-HRA-01466	CGND-HDA-03135	NEUTL588HAA	Yes	Female	ALS	Classical/Typical ALS, Argyrophilic Grain Disease (AGD) Stage II-III, Cerebrovascular Disease (Not Contributing to Dementia)	No	61	SpinalCordThoracic	7.7	5	No	No	27.1555
CGND-HRA-00357	CGND-HDA-01318	NEUTP019MY9	Yes	Female	ALS	Classical/Typical ALS	No	61	Cerebellum	6.3	5.5	Yes	No	33.19
CGND-HRA-00358	CGND-HDA-01318	NEUTP019MY9	Yes	Female	ALS	Classical/Typical ALS	No	61	CortexMotorMedial	7.1	5.5	Yes	No	29.4241
CGND-HRA-00359	CGND-HDA-01318	NEUTP019MY9	Yes	Female	ALS	Classical/Typical ALS	No	61	CortexMotorLateral	6.8	5.5	Yes	No	30.6122
CGND-HRA-00360	CGND-HDA-01318	NEUTP019MY9	Yes	Female	ALS	Classical/Typical ALS	No	61	SpinalCordCervical	6.7	5.5	Yes	No	38.3179
CGND-HRA-00361	CGND-HDA-01318	NEUTP019MY9	Yes	Female	ALS	Classical/Typical ALS	No	61	SpinalCordLumbar	6.5	5.5	Yes	No	35.4666
CGND-HRA-00362	CGND-HDA-01318	NEUTP019MY9	Yes	Female	ALS	Classical/Typical ALS	No	61	CortexFrontal	6.8	5.5	Yes	No	39.5407
CGND-HRA-00363	CGND-HDA-01318	NEUTP019MY9	Yes	Female	ALS	Classical/Typical ALS	No	61	CortexOccipital	3.5	5.5	Yes	No	25.6734
CGND-HRA-00364	CGND-HDA-01318	NEUTP019MY9	Yes	Female	ALS	Classical/Typical ALS	No	61	SpinalCordThoracic	5.8	5.5	Yes	No	36.7063
CGND-HRA-00196	CGND-HDA-00561	NEUTP414KZ2	No	Female	Normal		Not Applicable	52	Cerebellum	6.5	68	No	No	35.4959
CGND-HRA-00658	CGND-HDA-00561	NEUTP414KZ2	No	Female	Normal		Not Applicable	52	CortexMotorMedial	6.9	68	No	No	36.7609
CGND-HRA-00659	CGND-HDA-00561	NEUTP414KZ2	No	Female	Normal		Not Applicable	52	CortexMotorLateral	6.9	68	No	No	56.1347
CGND-HRA-01234	CGND-HDA-00561	NEUTP414KZ2	No	Female	Normal		Not Applicable	52	CortexFrontal	7.6	68	No	No	39.3361
CGND-HRA-01235	CGND-HDA-00561	NEUTP414KZ2	No	Female	Normal		Not Applicable	52	CortexOccipital	7.2	68	No	No	33.8039
CGND-HRA-02484	CGND-HDA-03862	NEUTZ242FYW	Yes	Male	ALS	Classical/Typical ALS	No	69	SpinalCordLumbar	7.9	2.5	No	SOD1	22.1976
CGND-HRA-02486	CGND-HDA-03862	NEUTZ242FYW	Yes	Male	ALS	Classical/Typical ALS	No	69	Cerebellum	8.1	2.5	No	SOD1	24.8096
CGND-HRA-01364	CGND-HDA-02578	NEUUF289NRL	Yes	Male	ALS	Classical/Typical ALS	No	72	CortexOccipital	6.1	4.5	No	No	42.5527
CGND-HRA-01365	CGND-HDA-02578	NEUUF289NRL	Yes	Male	ALS	Classical/Typical ALS	No	72	CortexFrontal	6.6	4.5	No	No	62.1504
CGND-HRA-01366	CGND-HDA-02578	NEUUF289NRL	Yes	Male	ALS	Classical/Typical ALS	No	72	Cerebellum	6	4.5	No	No	27.5105
CGND-HRA-01367	CGND-HDA-02578	NEUUF289NRL	Yes	Male	ALS	Classical/Typical ALS	No	72	SpinalCordThoracic	6.1	4.5	No	No	30.158
CGND-HRA-01398	CGND-HDA-02578	NEUUF289NRL	Yes	Male	ALS	Classical/Typical ALS	No	72	CortexMotorMedial	5.6	4.5	No	No	23.7317
CGND-HRA-01399	CGND-HDA-02578	NEUUF289NRL	Yes	Male	ALS	Classical/Typical ALS	No	72	CortexMotorLateral	5.6	4.5	No	No	17.971
CGND-HRA-01400	CGND-HDA-02578	NEUUF289NRL	Yes	Male	ALS	Classical/Typical ALS	No	72	SpinalCordLumbar	6.6	4.5	No	No	22.0643
CGND-HRA-01401	CGND-HDA-02578	NEUUF289NRL	Yes	Male	ALS	Classical/Typical ALS	No	72	SpinalCordCervical	6.1	4.5	No	No	20.2952
CGND-HRA-00473	CGND-HDA-01699	NEUUK557CZW	No	Female	ALS	Classical/Typical ALS, Alzheimer's Disease (AD)	No	68	SpinalCordCervical	6.5	44	No	No	33.4968
CGND-HRA-00474	CGND-HDA-01699	NEUUK557CZW	No	Female	ALS	Classical/Typical ALS, Alzheimer's Disease (AD)	No	68	SpinalCordLumbar	5.9	44	No	No	31.604
CGND-HRA-00475	CGND-HDA-01699	NEUUK557CZW	No	Female	ALS	Classical/Typical ALS, Alzheimer's Disease (AD)	No	68	Cerebellum	7	44	No	No	26.4531
CGND-HRA-01212	CGND-HDA-01699	NEUUK557CZW	No	Female	ALS	Classical/Typical ALS, Alzheimer's Disease (AD)	No	68	CortexFrontal	5.2	44	No	No	37.8225
CGND-HRA-01213	CGND-HDA-01699	NEUUK557CZW	No	Female	ALS	Classical/Typical ALS, Alzheimer's Disease (AD)	No	68	CortexOccipital	6.1	44	No	No	39.0297
CGND-HRA-01228	CGND-HDA-00557	NEUUT049NND	Yes	Female	Normal	Cerebrovascular Disease (Not Contributing to Dementia)	Not Applicable	71	CortexFrontal	4.4	5	No	No	31.1228
CGND-HRA-01230	CGND-HDA-00557	NEUUT049NND	Yes	Female	Normal	Cerebrovascular Disease (Not Contributing to Dementia)	Not Applicable	71	SpinalCordThoracic	5.9	5	No	No	27.7997
CGND-HRA-00538	CGND-HDA-00549	NEUUW911LWA	No	Male	ALS	Classical/Typical ALS, Frontotemporal Dementia (FTD)	Yes	59	Cerebellum	5.5	10	Yes	No	25.2689
CGND-HRA-00539	CGND-HDA-00549	NEUUW911LWA	No	Male	ALS	Classical/Typical ALS, Frontotemporal Dementia (FTD)	Yes	59	CortexFrontal	4	10	Yes	No	21.8146
CGND-HRA-00540	CGND-HDA-00549	NEUUW911LWA	No	Male	ALS	Classical/Typical ALS, Frontotemporal Dementia (FTD)	Yes	59	CortexOccipital	3.1	10	Yes	No	29.0729
CGND-HRA-00607	CGND-HDA-00549	NEUUW911LWA	No	Male	ALS	Classical/Typical ALS, Frontotemporal Dementia (FTD)	Yes	59	CortexMotorMedial	4.9	10	Yes	No	23.3793
CGND-HRA-00608	CGND-HDA-00549	NEUUW911LWA	No	Male	ALS	Classical/Typical ALS, Frontotemporal Dementia (FTD)	Yes	59	CortexMotorLateral	5.3	10	Yes	No	17.9687
CGND-HRA-00609	CGND-HDA-00549	NEUUW911LWA	No	Male	ALS	Classical/Typical ALS, Frontotemporal Dementia (FTD)	Yes	59	SpinalCordCervical	6.4	10	Yes	No	34.3781
CGND-HRA-00610	CGND-HDA-00549	NEUUW911LWA	No	Male	ALS	Classical/Typical ALS, Frontotemporal Dementia (FTD)	Yes	59	SpinalCordLumbar	5.9	10	Yes	No	32.4755
CGND-HRA-01639	CGND-HDA-03497	NEUUY552RBK	Yes	Female	ALS	Classical/Typical ALS, Frontotemporal Dementia (FTD)	Yes	61	CortexMotorMedial	7.2	22.5	Yes	No	30.9269
CGND-HRA-01640	CGND-HDA-03497	NEUUY552RBK	Yes	Female	ALS	Classical/Typical ALS, Frontotemporal Dementia (FTD)	Yes	61	CortexMotorLateral	6.7	22.5	Yes	No	23.9267
CGND-HRA-01641	CGND-HDA-03497	NEUUY552RBK	Yes	Female	ALS	Classical/Typical ALS, Frontotemporal Dementia (FTD)	Yes	61	SpinalCordCervical	7.4	22.5	Yes	No	29.157
CGND-HRA-01642	CGND-HDA-03497	NEUUY552RBK	Yes	Female	ALS	Classical/Typical ALS, Frontotemporal Dementia (FTD)	Yes	61	SpinalCordLumbar	7.1	22.5	Yes	No	29.0593
CGND-HRA-01643	CGND-HDA-03497	NEUUY552RBK	Yes	Female	ALS	Classical/Typical ALS, Frontotemporal Dementia (FTD)	Yes	61	CortexFrontal	7.3	22.5	Yes	No	25.352
CGND-HRA-01644	CGND-HDA-03497	NEUUY552RBK	Yes	Female	ALS	Classical/Typical ALS, Frontotemporal Dementia (FTD)	Yes	61	Cerebellum	7.7	22.5	Yes	No	25.0915
CGND-HRA-00194	CGND-HDA-00559	NEUVB305VU7	Yes	Male	ALS	Classical/Typical ALS, Alzheimer's Disease (AD), Chronic Traumatic Encephalopathy (CTE)	No	78	Cerebellum	3	21	No	No	20.1638
CGND-HRA-00650	CGND-HDA-00559	NEUVB305VU7	Yes	Male	ALS	Classical/Typical ALS, Alzheimer's Disease (AD), Chronic Traumatic Encephalopathy (CTE)	No	78	CortexMotorMedial	6.7	21	No	No	43.8458
CGND-HRA-00651	CGND-HDA-00559	NEUVB305VU7	Yes	Male	ALS	Classical/Typical ALS, Alzheimer's Disease (AD), Chronic Traumatic Encephalopathy (CTE)	No	78	CortexMotorLateral	6	21	No	No	31.7707
CGND-HRA-00652	CGND-HDA-00559	NEUVB305VU7	Yes	Male	ALS	Classical/Typical ALS, Alzheimer's Disease (AD), Chronic Traumatic Encephalopathy (CTE)	No	78	SpinalCordCervical	8	21	No	No	37.868
CGND-HRA-01231	CGND-HDA-00559	NEUVB305VU7	Yes	Male	ALS	Classical/Typical ALS, Alzheimer's Disease (AD), Chronic Traumatic Encephalopathy (CTE)	No	78	CortexFrontal	5.2	21	No	No	34.9599
CGND-HRA-01232	CGND-HDA-00559	NEUVB305VU7	Yes	Male	ALS	Classical/Typical ALS, Alzheimer's Disease (AD), Chronic Traumatic Encephalopathy (CTE)	No	78	CortexOccipital	4.8	21	No	No	30.6498
CGND-HRA-01233	CGND-HDA-00559	NEUVB305VU7	Yes	Male	ALS	Classical/Typical ALS, Alzheimer's Disease (AD), Chronic Traumatic Encephalopathy (CTE)	No	78	SpinalCordThoracic	6.4	21	No	No	38.7748
CGND-HRA-00326	CGND-HDA-01314	NEUVZ387WGH	Yes	Female	ALS	Classical/Typical ALS, Alzheimer's Disease (AD)	No	66	Cerebellum	3.3	9	No	No	18.0434
CGND-HRA-00328	CGND-HDA-01314	NEUVZ387WGH	Yes	Female	ALS	Classical/Typical ALS, Alzheimer's Disease (AD)	No	66	CortexMotorLateral	3.7	9	No	No	30.3868
CGND-HRA-00330	CGND-HDA-01314	NEUVZ387WGH	Yes	Female	ALS	Classical/Typical ALS, Alzheimer's Disease (AD)	No	66	CortexFrontal	4.9	9	No	No	25.9659
CGND-HRA-00331	CGND-HDA-01314	NEUVZ387WGH	Yes	Female	ALS	Classical/Typical ALS, Alzheimer's Disease (AD)	No	66	CortexOccipital	2.9	9	No	No	22.6647
CGND-HRA-01372	CGND-HDA-02591	NEUWC334RTZ	No	Male	ALS	Classical/Typical ALS, Chronic Traumatic Encephalopathy (CTE)	No	59	Cerebellum	6.9	61	No	No	21.7939
CGND-HRA-01373	CGND-HDA-02591	NEUWC334RTZ	No	Male	ALS	Classical/Typical ALS, Chronic Traumatic Encephalopathy (CTE)	No	59	CortexFrontal	6	61	No	No	31.3098
CGND-HRA-01374	CGND-HDA-02591	NEUWC334RTZ	No	Male	ALS	Classical/Typical ALS, Chronic Traumatic Encephalopathy (CTE)	No	59	CortexMotorMedial	7.5	61	No	No	23.2839
CGND-HRA-01375	CGND-HDA-02591	NEUWC334RTZ	No	Male	ALS	Classical/Typical ALS, Chronic Traumatic Encephalopathy (CTE)	No	59	CortexMotorLateral	5	61	No	No	30.0855
CGND-HRA-01376	CGND-HDA-02591	NEUWC334RTZ	No	Male	ALS	Classical/Typical ALS, Chronic Traumatic Encephalopathy (CTE)	No	59	SpinalCordCervical	6.1	61	No	No	28.8655
CGND-HRA-01377	CGND-HDA-02591	NEUWC334RTZ	No	Male	ALS	Classical/Typical ALS, Chronic Traumatic Encephalopathy (CTE)	No	59	SpinalCordLumbar	7.1	61	No	No	22.0835
CGND-HRA-01378	CGND-HDA-02839	NEUWD570BTK	No	Male	Normal	Cerebrovascular Disease (Not Contributing to Dementia)	Not Applicable	68	Cerebellum	3.5	10	No	No	22.6465
CGND-HRA-01379	CGND-HDA-02839	NEUWD570BTK	No	Male	Normal	Cerebrovascular Disease (Not Contributing to Dementia)	Not Applicable	68	CortexFrontal	4.6	10	No	No	27.2238
CGND-HRA-01380	CGND-HDA-02839	NEUWD570BTK	No	Male	Normal	Cerebrovascular Disease (Not Contributing to Dementia)	Not Applicable	68	CortexMotorMedial	3.8	10	No	No	32.8252
CGND-HRA-01381	CGND-HDA-02839	NEUWD570BTK	No	Male	Normal	Cerebrovascular Disease (Not Contributing to Dementia)	Not Applicable	68	CortexMotorLateral	5.8	10	No	No	21.2579
CGND-HRA-01382	CGND-HDA-02839	NEUWD570BTK	No	Male	Normal	Cerebrovascular Disease (Not Contributing to Dementia)	Not Applicable	68	SpinalCordCervical	7.1	10	No	No	31.2591
CGND-HRA-01383	CGND-HDA-02839	NEUWD570BTK	No	Male	Normal	Cerebrovascular Disease (Not Contributing to Dementia)	Not Applicable	68	SpinalCordLumbar	5.7	10	No	No	18.4965
CGND-HRA-01619	CGND-HDA-03263	NEUWG326WUJ	No	Male	ALS	Classical/Typical ALS	No	67	Cerebellum	7.5	3	NA	No	23.7463
CGND-HRA-01620	CGND-HDA-03263	NEUWG326WUJ	No	Male	ALS	Classical/Typical ALS	No	67	CortexFrontal	7.2	3	NA	No	26.4585
CGND-HRA-00641	CGND-HDA-00555	NEUWG523WRV	Yes	Male	ALS	Classical/Typical ALS	No	38	SpinalCordCervical	6.7	20	No	No	29.5319
CGND-HRA-00642	CGND-HDA-00555	NEUWG523WRV	Yes	Male	ALS	Classical/Typical ALS	No	38	SpinalCordLumbar	6.1	20	No	No	30.4836
CGND-HRA-01222	CGND-HDA-00555	NEUWG523WRV	Yes	Male	ALS	Classical/Typical ALS	No	38	CortexFrontal	7	20	No	No	39.4489
CGND-HRA-01223	CGND-HDA-00555	NEUWG523WRV	Yes	Male	ALS	Classical/Typical ALS	No	38	CortexOccipital	6	20	No	No	39.8688
CGND-HRA-01224	CGND-HDA-00555	NEUWG523WRV	Yes	Male	ALS	Classical/Typical ALS	No	38	SpinalCordThoracic	7	20	No	No	35.2351
CGND-HRA-00676	CGND-HDA-00566	NEUWL993GU2	Yes	Male	ALS	Classical/Typical ALS	No	69	Cerebellum	3	19	No	No	20.8405
CGND-HRA-01248	CGND-HDA-00566	NEUWL993GU2	Yes	Male	ALS	Classical/Typical ALS	No	69	CortexFrontal	5.4	19	No	No	23.3883
CGND-HRA-01250	CGND-HDA-00566	NEUWL993GU2	Yes	Male	ALS	Classical/Typical ALS	No	69	SpinalCordThoracic	5.2	19	No	No	29.5388
CGND-HRA-00416	CGND-HDA-01327	NEUWP285RM6	Yes	Female	ALS	Classical/Typical ALS, Alzheimer's Disease (AD)	No	60	Cerebellum	5.3	4	No	No	24.4366
CGND-HRA-00417	CGND-HDA-01327	NEUWP285RM6	Yes	Female	ALS	Classical/Typical ALS, Alzheimer's Disease (AD)	No	60	CortexMotorMedial	4.9	4	No	No	45.666
CGND-HRA-00418	CGND-HDA-01327	NEUWP285RM6	Yes	Female	ALS	Classical/Typical ALS, Alzheimer's Disease (AD)	No	60	CortexMotorLateral	5.1	4	No	No	40.4719
CGND-HRA-00419	CGND-HDA-01327	NEUWP285RM6	Yes	Female	ALS	Classical/Typical ALS, Alzheimer's Disease (AD)	No	60	SpinalCordCervical	6.6	4	No	No	52.6464
CGND-HRA-00420	CGND-HDA-01327	NEUWP285RM6	Yes	Female	ALS	Classical/Typical ALS, Alzheimer's Disease (AD)	No	60	SpinalCordLumbar	7.6	4	No	No	54.0194
CGND-HRA-00421	CGND-HDA-01327	NEUWP285RM6	Yes	Female	ALS	Classical/Typical ALS, Alzheimer's Disease (AD)	No	60	CortexFrontal	7.2	4	No	No	36.0483
CGND-HRA-01295	CGND-HDA-01327	NEUWP285RM6	Yes	Female	ALS	Classical/Typical ALS, Alzheimer's Disease (AD)	No	60	CortexOccipital	2.6	4	No	No	27.0844
CGND-HRA-01296	CGND-HDA-01327	NEUWP285RM6	Yes	Female	ALS	Classical/Typical ALS, Alzheimer's Disease (AD)	No	60	SpinalCordThoracic	6.9	4	No	No	20.4041
CGND-HRA-02176	CGND-HDA-03870	NEUWT414AYT	Yes	Male	Normal		Not Applicable	52	CortexMotorMedial	7	14	No	No	23.8313
CGND-HRA-02177	CGND-HDA-03870	NEUWT414AYT	Yes	Male	Normal		Not Applicable	52	CortexMotorLateral	6.9	14	No	No	23.7633
CGND-HRA-02178	CGND-HDA-03870	NEUWT414AYT	Yes	Male	Normal		Not Applicable	52	SpinalCordCervical	7.5	14	No	No	25.0269
CGND-HRA-02179	CGND-HDA-03870	NEUWT414AYT	Yes	Male	Normal		Not Applicable	52	SpinalCordLumbar	6.8	14	No	No	27.1596
CGND-HRA-02180	CGND-HDA-03870	NEUWT414AYT	Yes	Male	Normal		Not Applicable	52	CortexFrontal	6.7	14	No	No	29.1599
CGND-HRA-01437	CGND-HDA-03127	NEUWX051HMF	Yes	Male	ALS	Classical/Typical ALS, Frontotemporal Dementia (FTD)	Yes	55	CortexMotorMedial	7.6	18	No	No	23.6856
CGND-HRA-01438	CGND-HDA-03127	NEUWX051HMF	Yes	Male	ALS	Classical/Typical ALS, Frontotemporal Dementia (FTD)	Yes	55	CortexMotorLateral	6.2	18	No	No	27.1308
CGND-HRA-01439	CGND-HDA-03127	NEUWX051HMF	Yes	Male	ALS	Classical/Typical ALS, Frontotemporal Dementia (FTD)	Yes	55	SpinalCordCervical	5.8	18	No	No	22.3178
CGND-HRA-01440	CGND-HDA-03127	NEUWX051HMF	Yes	Male	ALS	Classical/Typical ALS, Frontotemporal Dementia (FTD)	Yes	55	SpinalCordLumbar	6.3	18	No	No	24.4029
CGND-HRA-01441	CGND-HDA-03127	NEUWX051HMF	Yes	Male	ALS	Classical/Typical ALS, Frontotemporal Dementia (FTD)	Yes	55	CortexFrontal	6.7	18	No	No	32.5038
CGND-HRA-01442	CGND-HDA-03127	NEUWX051HMF	Yes	Male	ALS	Classical/Typical ALS, Frontotemporal Dementia (FTD)	Yes	55	Cerebellum	7	18	No	No	19.7417
CGND-HRA-01612	CGND-HDA-03127	NEUWX051HMF	Yes	Male	ALS	Classical/Typical ALS, Frontotemporal Dementia (FTD)	Yes	55	CortexOccipital	6.6	18	No	No	25.7748
CGND-HRA-00019	CGND-HDA-00194	NEUWX086DGZ	Yes	Female	ALS	Classical/Typical ALS	No	70	CortexFrontal	7.3	4	No	No	34.4422
CGND-HRA-00047	CGND-HDA-00194	NEUWX086DGZ	Yes	Female	ALS	Classical/Typical ALS	No	70	SpinalCordCervical	8.7	4	No	No	63.0431
CGND-HRA-00061	CGND-HDA-00194	NEUWX086DGZ	Yes	Female	ALS	Classical/Typical ALS	No	70	CortexMotorMedial	6.2	4	No	No	43.9813
CGND-HRA-00075	CGND-HDA-00194	NEUWX086DGZ	Yes	Female	ALS	Classical/Typical ALS	No	70	Cerebellum	6.5	4	No	No	41.4184
CGND-HRA-00089-2	CGND-HDA-00194	NEUWX086DGZ	Yes	Female	ALS	Classical/Typical ALS	No	70	CortexMotorLateral	7.1	4	No	No	47.4269
CGND-HRA-01338	CGND-HDA-00194	NEUWX086DGZ	Yes	Female	ALS	Classical/Typical ALS	No	70	SpinalCordThoracic	7.1	4	No	No	28.5122
CGND-HRA-01339	CGND-HDA-00194	NEUWX086DGZ	Yes	Female	ALS	Classical/Typical ALS	No	70	CortexOccipital	5.9	4	No	No	30.1084
CGND-HRA-00311	CGND-HDA-01312	NEUWZ373ZHA	Yes	Female	ALS	Classical/Typical ALS	No	69	Cerebellum	8.2	7.5	No	No	28.9836
CGND-HRA-00312	CGND-HDA-01312	NEUWZ373ZHA	Yes	Female	ALS	Classical/Typical ALS	No	69	CortexMotorMedial	6.9	7.5	No	No	43.4256
CGND-HRA-00313	CGND-HDA-01312	NEUWZ373ZHA	Yes	Female	ALS	Classical/Typical ALS	No	69	CortexMotorLateral	6.7	7.5	No	No	39.318
CGND-HRA-00314	CGND-HDA-01312	NEUWZ373ZHA	Yes	Female	ALS	Classical/Typical ALS	No	69	SpinalCordCervical	7.6	7.5	No	No	45.0826
CGND-HRA-00315	CGND-HDA-01312	NEUWZ373ZHA	Yes	Female	ALS	Classical/Typical ALS	No	69	SpinalCordLumbar	7.5	7.5	No	No	40.2496
CGND-HRA-00316	CGND-HDA-01312	NEUWZ373ZHA	Yes	Female	ALS	Classical/Typical ALS	No	69	CortexFrontal	6.6	7.5	No	No	29.6275
CGND-HRA-00317	CGND-HDA-01312	NEUWZ373ZHA	Yes	Female	ALS	Classical/Typical ALS	No	69	CortexOccipital	6.8	7.5	No	No	40.3561
CGND-HRA-00318	CGND-HDA-01312	NEUWZ373ZHA	Yes	Female	ALS	Classical/Typical ALS	No	69	SpinalCordThoracic	7.4	7.5	No	No	37.5324
CGND-HRA-00718	CGND-HDA-01476	NEUXD817GGZ	No	Male	ALS	Classical/Typical ALS, Frontotemporal Dementia (FTD)	Yes	70	Cerebellum	7.4	19	Yes	No	26.0373
CGND-HRA-02215	CGND-HDA-01476	NEUXD817GGZ	No	Male	ALS	Classical/Typical ALS, Frontotemporal Dementia (FTD)	Yes	70	CortexMotorMedial	7.4	19	Yes	No	21.7229
CGND-HRA-02216	CGND-HDA-01476	NEUXD817GGZ	No	Male	ALS	Classical/Typical ALS, Frontotemporal Dementia (FTD)	Yes	70	CortexMotorLateral	7.3	19	Yes	No	25.4461
CGND-HRA-02217	CGND-HDA-01476	NEUXD817GGZ	No	Male	ALS	Classical/Typical ALS, Frontotemporal Dementia (FTD)	Yes	70	SpinalCordCervical	7.8	19	Yes	No	30.7186
CGND-HRA-02218	CGND-HDA-01476	NEUXD817GGZ	No	Male	ALS	Classical/Typical ALS, Frontotemporal Dementia (FTD)	Yes	70	SpinalCordLumbar	8	19	Yes	No	24.5092
CGND-HRA-02219	CGND-HDA-01476	NEUXD817GGZ	No	Male	ALS	Classical/Typical ALS, Frontotemporal Dementia (FTD)	Yes	70	CortexFrontal	7.3	19	Yes	No	27.1779
CGND-HRA-00269	CGND-HDA-00597	NEUXR099CKK	No	Female	Normal		Not Applicable	50	SpinalCordCervical	6.5	5.5	No	No	42.0957
CGND-HRA-00282	CGND-HDA-00597	NEUXR099CKK	No	Female	Normal		Not Applicable	50	SpinalCordLumbar	7.3	5.5	No	No	41.6705
CGND-HRA-01356	CGND-HDA-02576	NEUXR145UBL	Yes	Male	ALS	Classical/Typical ALS, Frontotemporal Dementia (FTD)	Yes	66	CortexOccipital	6.6	NA	No	No	33.725
CGND-HRA-01357	CGND-HDA-02576	NEUXR145UBL	Yes	Male	ALS	Classical/Typical ALS, Frontotemporal Dementia (FTD)	Yes	66	CortexFrontal	6.3	NA	No	No	57.1436
CGND-HRA-01358	CGND-HDA-02576	NEUXR145UBL	Yes	Male	ALS	Classical/Typical ALS, Frontotemporal Dementia (FTD)	Yes	66	Cerebellum	7.8	NA	No	No	25.1748
CGND-HRA-01359	CGND-HDA-02576	NEUXR145UBL	Yes	Male	ALS	Classical/Typical ALS, Frontotemporal Dementia (FTD)	Yes	66	SpinalCordThoracic	7.3	NA	No	No	27.9797
CGND-HRA-01390	CGND-HDA-02576	NEUXR145UBL	Yes	Male	ALS	Classical/Typical ALS, Frontotemporal Dementia (FTD)	Yes	66	CortexMotorMedial	7.7	NA	No	No	28.221
CGND-HRA-01392	CGND-HDA-02576	NEUXR145UBL	Yes	Male	ALS	Classical/Typical ALS, Frontotemporal Dementia (FTD)	Yes	66	SpinalCordLumbar	6.9	NA	No	No	22.2655
CGND-HRA-01393	CGND-HDA-02576	NEUXR145UBL	Yes	Male	ALS	Classical/Typical ALS, Frontotemporal Dementia (FTD)	Yes	66	SpinalCordCervical	7.8	NA	No	No	29.0554
CGND-HRA-00022	CGND-HDA-00197	NEUXT979EZV	Yes	Male	ALS	Classical/Typical ALS, Dementia with Lewy Bodies (DLB)	No	74	CortexFrontal	7.1	12	No	No	40.1317
CGND-HRA-00036	CGND-HDA-00197	NEUXT979EZV	Yes	Male	ALS	Classical/Typical ALS, Dementia with Lewy Bodies (DLB)	No	74	SpinalCordLumbar	2.8	12	No	No	38.0298
CGND-HRA-00050	CGND-HDA-00197	NEUXT979EZV	Yes	Male	ALS	Classical/Typical ALS, Dementia with Lewy Bodies (DLB)	No	74	SpinalCordCervical	7.1	12	No	No	32.3567
CGND-HRA-00064	CGND-HDA-00197	NEUXT979EZV	Yes	Male	ALS	Classical/Typical ALS, Dementia with Lewy Bodies (DLB)	No	74	CortexMotorMedial	6.2	12	No	No	37.4726
CGND-HRA-00078	CGND-HDA-00197	NEUXT979EZV	Yes	Male	ALS	Classical/Typical ALS, Dementia with Lewy Bodies (DLB)	No	74	Cerebellum	6.6	12	No	No	18.7333
CGND-HRA-00092	CGND-HDA-00197	NEUXT979EZV	Yes	Male	ALS	Classical/Typical ALS, Dementia with Lewy Bodies (DLB)	No	74	CortexMotorLateral	6.8	12	No	No	39.3608
CGND-HRA-01344	CGND-HDA-00197	NEUXT979EZV	Yes	Male	ALS	Classical/Typical ALS, Dementia with Lewy Bodies (DLB)	No	74	SpinalCordThoracic	7.1	12	No	No	28.1275
CGND-HRA-01345	CGND-HDA-00197	NEUXT979EZV	Yes	Male	ALS	Classical/Typical ALS, Dementia with Lewy Bodies (DLB)	No	74	CortexOccipital	5.2	12	No	No	22.9046
CGND-HRA-01311	CGND-HDA-02857	NEUXW599BNC	Yes	Female	Normal		Not Applicable	74	Cerebellum	5.8	3	No	No	23.7343
CGND-HRA-01312	CGND-HDA-02857	NEUXW599BNC	Yes	Female	Normal		Not Applicable	74	CortexMotorMedial	6	3	No	No	31.4104
CGND-HRA-01313	CGND-HDA-02857	NEUXW599BNC	Yes	Female	Normal		Not Applicable	74	CortexMotorLateral	6.3	3	No	No	24.5059
CGND-HRA-01314	CGND-HDA-02857	NEUXW599BNC	Yes	Female	Normal		Not Applicable	74	SpinalCordCervical	6	3	No	No	23.0748
CGND-HRA-01315	CGND-HDA-02857	NEUXW599BNC	Yes	Female	Normal		Not Applicable	74	SpinalCordLumbar	6.1	3	No	No	30.8011
CGND-HRA-01316	CGND-HDA-02857	NEUXW599BNC	Yes	Female	Normal		Not Applicable	74	CortexFrontal	6.6	3	No	No	33.4484
CGND-HRA-01318	CGND-HDA-02857	NEUXW599BNC	Yes	Female	Normal		Not Applicable	74	SpinalCordThoracic	8.1	3	No	No	20.3538
CGND-HRA-00662	CGND-HDA-00563	NEUXY076JMB	Yes	Female	ALS	Classical/Typical ALS	No	72	Cerebellum	7.7	7	No	No	35.8352
CGND-HRA-00663	CGND-HDA-00563	NEUXY076JMB	Yes	Female	ALS	Classical/Typical ALS	No	72	CortexMotorMedial	7.6	7	No	No	48.1728
CGND-HRA-00664	CGND-HDA-00563	NEUXY076JMB	Yes	Female	ALS	Classical/Typical ALS	No	72	CortexMotorLateral	7.5	7	No	No	51.2955
CGND-HRA-00665	CGND-HDA-00563	NEUXY076JMB	Yes	Female	ALS	Classical/Typical ALS	No	72	SpinalCordCervical	7.5	7	No	No	35.0435
CGND-HRA-00666	CGND-HDA-00563	NEUXY076JMB	Yes	Female	ALS	Classical/Typical ALS	No	72	SpinalCordLumbar	7.9	7	No	No	30.5809
CGND-HRA-01239	CGND-HDA-00563	NEUXY076JMB	Yes	Female	ALS	Classical/Typical ALS	No	72	CortexFrontal	7.1	7	No	No	40.8048
CGND-HRA-01240	CGND-HDA-00563	NEUXY076JMB	Yes	Female	ALS	Classical/Typical ALS	No	72	CortexOccipital	6.6	7	No	No	43.5609
CGND-HRA-01241	CGND-HDA-00563	NEUXY076JMB	Yes	Female	ALS	Classical/Typical ALS	No	72	SpinalCordThoracic	6.9	7	No	No	34.1244
CGND-HRA-01493	CGND-HDA-03160	NEUXZ213MVF	Yes	Male	ALS	Classical/Typical ALS	No	54	CortexMotorMedial	5.6	6.25	NA	No	15.8135
CGND-HRA-01494	CGND-HDA-03160	NEUXZ213MVF	Yes	Male	ALS	Classical/Typical ALS	No	54	CortexMotorLateral	6.7	6.25	NA	No	23.5646
CGND-HRA-01495	CGND-HDA-03160	NEUXZ213MVF	Yes	Male	ALS	Classical/Typical ALS	No	54	SpinalCordCervical	6.6	6.25	NA	No	16.3059
CGND-HRA-01496	CGND-HDA-03160	NEUXZ213MVF	Yes	Male	ALS	Classical/Typical ALS	No	54	SpinalCordLumbar	7.6	6.25	NA	No	20.4587
CGND-HRA-00023	CGND-HDA-00198	NEUYB686REL	Yes	Male	ALS	Classical/Typical ALS	No	74	CortexFrontal	5.8	10	No	No	39.4378
CGND-HRA-00037	CGND-HDA-00198	NEUYB686REL	Yes	Male	ALS	Classical/Typical ALS	No	74	SpinalCordLumbar	4.7	10	No	No	27.182
CGND-HRA-00051	CGND-HDA-00198	NEUYB686REL	Yes	Male	ALS	Classical/Typical ALS	No	74	SpinalCordCervical	5.7	10	No	No	35.3176
CGND-HRA-00065	CGND-HDA-00198	NEUYB686REL	Yes	Male	ALS	Classical/Typical ALS	No	74	CortexMotorMedial	4.1	10	No	No	28.8217
CGND-HRA-00079	CGND-HDA-00198	NEUYB686REL	Yes	Male	ALS	Classical/Typical ALS	No	74	Cerebellum	5.2	10	No	No	30.8778
CGND-HRA-00093	CGND-HDA-00198	NEUYB686REL	Yes	Male	ALS	Classical/Typical ALS	No	74	CortexMotorLateral	5.1	10	No	No	27.7395
CGND-HRA-02170	CGND-HDA-03869	NEUYJ579GT6	Yes	Female	ALS	Classical/Typical ALS	No	79	CortexMotorMedial	5.9	15.5	No	No	20.5454
CGND-HRA-02171	CGND-HDA-03869	NEUYJ579GT6	Yes	Female	ALS	Classical/Typical ALS	No	79	CortexMotorLateral	6.2	15.5	No	No	18.9536
CGND-HRA-02172	CGND-HDA-03869	NEUYJ579GT6	Yes	Female	ALS	Classical/Typical ALS	No	79	SpinalCordCervical	8.2	15.5	No	No	28.3273
CGND-HRA-02173	CGND-HDA-03869	NEUYJ579GT6	Yes	Female	ALS	Classical/Typical ALS	No	79	SpinalCordLumbar	7.2	15.5	No	No	21.1266
CGND-HRA-02174	CGND-HDA-03869	NEUYJ579GT6	Yes	Female	ALS	Classical/Typical ALS	No	79	CortexFrontal	6.2	15.5	No	No	18.1329
CGND-HRA-02175	CGND-HDA-03869	NEUYJ579GT6	Yes	Female	ALS	Classical/Typical ALS	No	79	Cerebellum	6.1	15.5	No	No	14.7844
CGND-HRA-02156	CGND-HDA-03867	NEUYT145HVC	Yes	Male	ALS	Classical/Typical ALS, Frontotemporal Dementia (FTD)	Yes	40	Cerebellum	7.9	6	No	No	23.1904
CGND-HRA-02157	CGND-HDA-03867	NEUYT145HVC	Yes	Male	ALS	Classical/Typical ALS, Frontotemporal Dementia (FTD)	Yes	40	CortexMotorMedial	6.8	6	No	No	35.0068
CGND-HRA-02158	CGND-HDA-03867	NEUYT145HVC	Yes	Male	ALS	Classical/Typical ALS, Frontotemporal Dementia (FTD)	Yes	40	CortexMotorLateral	7.3	6	No	No	27.0394
CGND-HRA-02159	CGND-HDA-03867	NEUYT145HVC	Yes	Male	ALS	Classical/Typical ALS, Frontotemporal Dementia (FTD)	Yes	40	SpinalCordCervical	7.7	6	No	No	21.4934
CGND-HRA-02160	CGND-HDA-03867	NEUYT145HVC	Yes	Male	ALS	Classical/Typical ALS, Frontotemporal Dementia (FTD)	Yes	40	SpinalCordLumbar	7.8	6	No	No	25.9229
CGND-HRA-02161	CGND-HDA-03867	NEUYT145HVC	Yes	Male	ALS	Classical/Typical ALS, Frontotemporal Dementia (FTD)	Yes	40	CortexFrontal	8	6	No	No	28.0723
CGND-HRA-02162	CGND-HDA-03867	NEUYT145HVC	Yes	Male	ALS	Classical/Typical ALS, Frontotemporal Dementia (FTD)	Yes	40	CortexOccipital	6.5	6	No	No	21.7263
CGND-HRA-00014-2	CGND-HDA-00189	NEUYV496XLP	No	Male	ALS	Classical/Typical ALS, Frontotemporal Dementia (FTD)	Yes	71	CortexFrontal	6	6	No	No	34.8536
CGND-HRA-00028	CGND-HDA-00189	NEUYV496XLP	No	Male	ALS	Classical/Typical ALS, Frontotemporal Dementia (FTD)	Yes	71	SpinalCordLumbar	2.3	6	No	No	36.3535
CGND-HRA-00042	CGND-HDA-00189	NEUYV496XLP	No	Male	ALS	Classical/Typical ALS, Frontotemporal Dementia (FTD)	Yes	71	SpinalCordCervical	6.1	6	No	No	28.8667
CGND-HRA-00056	CGND-HDA-00189	NEUYV496XLP	No	Male	ALS	Classical/Typical ALS, Frontotemporal Dementia (FTD)	Yes	71	CortexMotorMedial	6.6	6	No	No	31.1861
CGND-HRA-00070	CGND-HDA-00189	NEUYV496XLP	No	Male	ALS	Classical/Typical ALS, Frontotemporal Dementia (FTD)	Yes	71	Cerebellum	5.8	6	No	No	14.9521
CGND-HRA-00084-2	CGND-HDA-00189	NEUYV496XLP	No	Male	ALS	Classical/Typical ALS, Frontotemporal Dementia (FTD)	Yes	71	CortexMotorLateral	5.9	6	No	No	33.6765
CGND-HRA-00290	CGND-HDA-00189	NEUYV496XLP	No	Male	ALS	Classical/Typical ALS, Frontotemporal Dementia (FTD)	Yes	71	SpinalCordCervical	6.5	6	No	No	28.1405
CGND-HRA-01329	CGND-HDA-00189	NEUYV496XLP	No	Male	ALS	Classical/Typical ALS, Frontotemporal Dementia (FTD)	Yes	71	CortexOccipital	4.6	6	No	No	25.5467
CGND-HRA-01330	CGND-HDA-00189	NEUYV496XLP	No	Male	ALS	Classical/Typical ALS, Frontotemporal Dementia (FTD)	Yes	71	SpinalCordThoracic	5.3	6	No	No	22.2947
CGND-HRA-00386	CGND-HDA-01322	NEUYX020CB0	Yes	Male	ALS	Classical/Typical ALS, Alzheimer's Disease (AD)	No	67	Cerebellum	6.5	7.5	No	No	34.0332
CGND-HRA-00387	CGND-HDA-01322	NEUYX020CB0	Yes	Male	ALS	Classical/Typical ALS, Alzheimer's Disease (AD)	No	67	CortexMotorMedial	5.7	7.5	No	No	23.4175
CGND-HRA-00388	CGND-HDA-01322	NEUYX020CB0	Yes	Male	ALS	Classical/Typical ALS, Alzheimer's Disease (AD)	No	67	CortexMotorLateral	6.1	7.5	No	No	37.5257
CGND-HRA-00389	CGND-HDA-01322	NEUYX020CB0	Yes	Male	ALS	Classical/Typical ALS, Alzheimer's Disease (AD)	No	67	SpinalCordCervical	7.1	7.5	No	No	37.6857
CGND-HRA-00390	CGND-HDA-01322	NEUYX020CB0	Yes	Male	ALS	Classical/Typical ALS, Alzheimer's Disease (AD)	No	67	SpinalCordLumbar	5.7	7.5	No	No	35.1165
CGND-HRA-00391	CGND-HDA-01322	NEUYX020CB0	Yes	Male	ALS	Classical/Typical ALS, Alzheimer's Disease (AD)	No	67	CortexFrontal	4.7	7.5	No	No	37.1853
CGND-HRA-01285	CGND-HDA-01322	NEUYX020CB0	Yes	Male	ALS	Classical/Typical ALS, Alzheimer's Disease (AD)	No	67	CortexOccipital	3.2	7.5	No	No	25.7652
CGND-HRA-01286	CGND-HDA-01322	NEUYX020CB0	Yes	Male	ALS	Classical/Typical ALS, Alzheimer's Disease (AD)	No	67	SpinalCordThoracic	5.7	7.5	No	No	42.7527
CGND-HRA-00598	CGND-HDA-02057	NEUZB953VCD	Yes	Female	ALS	Classical/Typical ALS	No	68	Cerebellum	4.9	14	No	No	21.5098
CGND-HRA-00599	CGND-HDA-02057	NEUZB953VCD	Yes	Female	ALS	Classical/Typical ALS	No	68	CortexMotorMedial	5.3	14	No	No	21.1403
CGND-HRA-00600	CGND-HDA-02057	NEUZB953VCD	Yes	Female	ALS	Classical/Typical ALS	No	68	CortexMotorLateral	5.9	14	No	No	25.4893
CGND-HRA-00601	CGND-HDA-02057	NEUZB953VCD	Yes	Female	ALS	Classical/Typical ALS	No	68	SpinalCordCervical	6	14	No	No	46.1746
CGND-HRA-01263	CGND-HDA-02057	NEUZB953VCD	Yes	Female	ALS	Classical/Typical ALS	No	68	CortexFrontal	5.2	14	No	No	31.1495
CGND-HRA-01264	CGND-HDA-02057	NEUZB953VCD	Yes	Female	ALS	Classical/Typical ALS	No	68	CortexOccipital	4.1	14	No	No	21.6864
CGND-HRA-01265	CGND-HDA-02057	NEUZB953VCD	Yes	Female	ALS	Classical/Typical ALS	No	68	SpinalCordThoracic	5.8	14	No	No	30.7768
CGND-HRA-00202	CGND-HDA-00567	NEUZK186ZK4	Yes	Female	ALS	Classical/Typical ALS	No	54	Cerebellum	5.8	11	No	No	17.1452
CGND-HRA-00680	CGND-HDA-00567	NEUZK186ZK4	Yes	Female	ALS	Classical/Typical ALS	No	54	CortexMotorMedial	5.5	11	No	No	29.4523
CGND-HRA-00681	CGND-HDA-00567	NEUZK186ZK4	Yes	Female	ALS	Classical/Typical ALS	No	54	CortexMotorLateral	4.8	11	No	No	35.9018
CGND-HRA-01251	CGND-HDA-00567	NEUZK186ZK4	Yes	Female	ALS	Classical/Typical ALS	No	54	CortexFrontal	6.2	11	No	No	30.0537
CGND-HRA-01253	CGND-HDA-00567	NEUZK186ZK4	Yes	Female	ALS	Classical/Typical ALS	No	54	SpinalCordThoracic	6.4	11	No	No	34.6053
CGND-HRA-01592	CGND-HDA-03274	NEUZK363UAQ	No	Female	ALS	Classical/Typical ALS, Frontotemporal Dementia (FTD)	Yes	73	CortexMotorMedial	6.9	13.9	Yes	No	30.3756
CGND-HRA-01594	CGND-HDA-03274	NEUZK363UAQ	No	Female	ALS	Classical/Typical ALS, Frontotemporal Dementia (FTD)	Yes	73	SpinalCordCervical	7.2	13.9	Yes	No	23.8505
CGND-HRA-01595	CGND-HDA-03274	NEUZK363UAQ	No	Female	ALS	Classical/Typical ALS, Frontotemporal Dementia (FTD)	Yes	73	SpinalCordLumbar	7.5	13.9	Yes	No	25.7814
CGND-HRA-00015	CGND-HDA-00190	NEUZU200WEQ	Yes	Male	ALS	Classical/Typical ALS	No	62	CortexFrontal	6.6	3	No	No	32.1487
CGND-HRA-00029	CGND-HDA-00190	NEUZU200WEQ	Yes	Male	ALS	Classical/Typical ALS	No	62	SpinalCordLumbar	2.6	3	No	No	36.1032
CGND-HRA-00043	CGND-HDA-00190	NEUZU200WEQ	Yes	Male	ALS	Classical/Typical ALS	No	62	SpinalCordCervical	7.3	3	No	No	32.9825
CGND-HRA-00057	CGND-HDA-00190	NEUZU200WEQ	Yes	Male	ALS	Classical/Typical ALS	No	62	CortexMotorMedial	6.4	3	No	No	27.5848
CGND-HRA-00085	CGND-HDA-00190	NEUZU200WEQ	Yes	Male	ALS	Classical/Typical ALS	No	62	CortexMotorLateral	2.4	3	No	No	44.9376
CGND-HRA-01331	CGND-HDA-00190	NEUZU200WEQ	Yes	Male	ALS	Classical/Typical ALS	No	62	CortexOccipital	4.9	3	No	No	18.6106
CGND-HRA-01332	CGND-HDA-00190	NEUZU200WEQ	Yes	Male	ALS	Classical/Typical ALS	No	62	SpinalCordThoracic	6.6	3	No	No	31.1828
CGND-HRA-00636	CGND-HDA-02237	NEUZV622ZHF	Yes	Male	ALS	Classical/Typical ALS	No	68	Cerebellum	5	18	No	No	19.0861
CGND-HRA-00637	CGND-HDA-02237	NEUZV622ZHF	Yes	Male	ALS	Classical/Typical ALS	No	68	CortexMotorMedial	5.1	18	No	No	24.2965
CGND-HRA-00638	CGND-HDA-02237	NEUZV622ZHF	Yes	Male	ALS	Classical/Typical ALS	No	68	CortexMotorLateral	5.9	18	No	No	26.4549
CGND-HRA-01219	CGND-HDA-02237	NEUZV622ZHF	Yes	Male	ALS	Classical/Typical ALS	No	68	CortexFrontal	6.2	18	No	No	30.9021
CGND-HRA-01220	CGND-HDA-02237	NEUZV622ZHF	Yes	Male	ALS	Classical/Typical ALS	No	68	CortexOccipital	3.9	18	No	No	28.743
CGND-HRA-00372	CGND-HDA-01320	NEUZX073BDK	No	Female	ALS	Classical/Typical ALS	No	68	Cerebellum	8	6	No	No	34.1802
CGND-HRA-00373	CGND-HDA-01320	NEUZX073BDK	No	Female	ALS	Classical/Typical ALS	No	68	CortexMotorMedial	6.4	6	No	No	36.1404
CGND-HRA-00374	CGND-HDA-01320	NEUZX073BDK	No	Female	ALS	Classical/Typical ALS	No	68	CortexMotorLateral	7.2	6	No	No	52.3831
CGND-HRA-00375	CGND-HDA-01320	NEUZX073BDK	No	Female	ALS	Classical/Typical ALS	No	68	SpinalCordCervical	3.3	6	No	No	37.5127
CGND-HRA-00376	CGND-HDA-01320	NEUZX073BDK	No	Female	ALS	Classical/Typical ALS	No	68	SpinalCordLumbar	8.1	6	No	No	50.8695
CGND-HRA-00377	CGND-HDA-01320	NEUZX073BDK	No	Female	ALS	Classical/Typical ALS	No	68	CortexFrontal	7.1	6	No	No	38.8062
CGND-HRA-00378	CGND-HDA-01320	NEUZX073BDK	No	Female	ALS	Classical/Typical ALS	No	68	CortexOccipital	7	6	No	No	39.417
CGND-HRA-00379	CGND-HDA-01320	NEUZX073BDK	No	Female	ALS	Classical/Typical ALS	No	68	SpinalCordThoracic	7.6	6	No	No	39.0019

## Sheet: Supplementary Table 10
Supplementary Table 10: Somatic variants identified in the bulk RNA-seq data by RNA-MosaicHunter
Chr	Pos	Ref	Alt	Gene	Type	HGVS	Annovar	Impact	ACMG classification	Depth	AltCnt	VAF	Individual	TargetID	Sample ID	Gender	Cogdx	Cogdx2	FTD	Age	Tissue	RIN	PMI	C9expansion
14	102008244	C	T	DYNC1H1	nonsynonymous SNV	DYNC1H1(NM_001376.5):c.5884C>T;NP_001367.2:p.(Arg1962Cys)	DYNC1H1:NM_001376:exon29:c.C5884T:p.R1962C,	deleterious	Path	565	29	0.0513274	CGND-HDA-00188	NEUEL133AK6	CGND-HRA-00013	Female	ALS	Classical/Typical ALS	No	60	CortexFrontal	6.5	5	No
14	102008244	C	T	DYNC1H1	nonsynonymous SNV	DYNC1H1(NM_001376.5):c.5884C>T;NP_001367.2:p.(Arg1962Cys)	DYNC1H1:NM_001376:exon29:c.C5884T:p.R1962C,	deleterious	Path	462	16	0.034632	CGND-HDA-00188	NEUEL133AK6	CGND-HRA-00027	Female	ALS	Classical/Typical ALS	No	60	SpinalCordLumbar	2.6	5	No
14	102008244	C	T	DYNC1H1	nonsynonymous SNV	DYNC1H1(NM_001376.5):c.5884C>T;NP_001367.2:p.(Arg1962Cys)	DYNC1H1:NM_001376:exon29:c.C5884T:p.R1962C,	deleterious	Path	477	10	0.0209644	CGND-HDA-00188	NEUEL133AK6	CGND-HRA-00041	Female	ALS	Classical/Typical ALS	No	60	SpinalCordCervical	7.9	5	No
14	102008244	C	T	DYNC1H1	nonsynonymous SNV	DYNC1H1(NM_001376.5):c.5884C>T;NP_001367.2:p.(Arg1962Cys)	DYNC1H1:NM_001376:exon29:c.C5884T:p.R1962C,	deleterious	Path	551	19	0.0344828	CGND-HDA-00188	NEUEL133AK6	CGND-HRA-00055	Female	ALS	Classical/Typical ALS	No	60	CortexMotorMedial	7.9	5	No
14	102008244	C	T	DYNC1H1	nonsynonymous SNV	DYNC1H1(NM_001376.5):c.5884C>T;NP_001367.2:p.(Arg1962Cys)	DYNC1H1:NM_001376:exon29:c.C5884T:p.R1962C,	deleterious	Path	600	24	0.04	CGND-HDA-00188	NEUEL133AK6	CGND-HRA-00083	Female	ALS	Classical/Typical ALS	No	60	CortexMotorLateral	5.9	5	No
19	4343959	G	T	MPND	stopgain	MPND(NM_001300862.2):c.259G>T;NP_001287791.1:p.(Glu87Ter)	MPND:NM_001159846:exon2:c.G259T:p.E87X,MPND:NM_032868:exon2:c.G259T:p.E87X,MPND:NM_001300862:exon2:c.G259T:p.E87X,	deleterious		12	3	0.25	CGND-HDA-00189	NEUYV496XLP	CGND-HRA-00084-2	Male	ALS	Classical/Typical ALS, Frontotemporal Dementia (FTD)	Yes	71	CortexMotorLateral	5.9	6	No
18	51197161	C	T	MEX3C	nonsynonymous SNV	MEX3C(NM_016626.5):c.160G>A;NP_057710.3:p.(Ala54Thr)	MEX3C:NM_016626:exon1:c.G160A:p.A54T,	deleterious		12	6	0.5	CGND-HDA-00535	JHU74	CGND-HRA-00170	Male	ALS	Classical/Typical ALS	No	47	Cerebellum	6.8	18.5	No
9	136472021	G	A	SEC16A	nonsynonymous SNV	SEC16A(NM_014866.2):c.3658C>T;NP_055681.1:p.(Arg1220Trp)	SEC16A:NM_001276418:exon3:c.C3658T:p.R1220W,SEC16A:NM_014866:exon4:c.C3658T:p.R1220W,	deleterious		71	5	0.0704225	CGND-HDA-00536	JHU75	CGND-HRA-00171	Female	ALS	Classical/Typical ALS	No	58	SpinalCordCervical	6.7	4	Yes
22	28884041	T	A	ZNRF3	nonsynonymous SNV	ZNRF3(NM_001206998.2):c.275T>A;NP_001193927.1:p.(Leu92His)	ZNRF3:NM_001206998:exon1:c.T275A:p.L92H,	neutral		22	10	0.454545	CGND-HDA-00548	NEUAP156PM4	CGND-HRA-00183	Female	ALS	Classical/Typical ALS	No	69	Cerebellum	7	26	No
21	44300126	G	A	PFKL	synonymous SNV	PFKL(NM_002626.6):c.21G>A;NP_002617.3:p.(Glu7=)	PFKL:NM_002626:exon1:c.G21A:p.E7E,	neutral		27	15	0.555556	CGND-HDA-00592	NEUDM397JGD	CGND-HRA-00205	Female	ALS	Classical/Typical ALS	No	71	Cerebellum	9	6	No
21	44300126	G	A	PFKL	synonymous SNV	PFKL(NM_002626.6):c.21G>A;NP_002617.3:p.(Glu7=)	PFKL:NM_002626:exon1:c.G21A:p.E7E,	neutral		98	51	0.520408	CGND-HDA-00592	NEUDM397JGD	CGND-HRA-00211	Female	ALS	Classical/Typical ALS	No	71	CortexFrontal	8.1	6	No
21	44300126	G	A	PFKL	synonymous SNV	PFKL(NM_002626.6):c.21G>A;NP_002617.3:p.(Glu7=)	PFKL:NM_002626:exon1:c.G21A:p.E7E,	neutral		83	40	0.481928	CGND-HDA-00592	NEUDM397JGD	CGND-HRA-00217	Female	ALS	Classical/Typical ALS	No	71	CortexMotorMedial	6.8	6	No
21	44300126	G	A	PFKL	synonymous SNV	PFKL(NM_002626.6):c.21G>A;NP_002617.3:p.(Glu7=)	PFKL:NM_002626:exon1:c.G21A:p.E7E,	neutral		122	62	0.508197	CGND-HDA-00592	NEUDM397JGD	CGND-HRA-00223	Female	ALS	Classical/Typical ALS	No	71	CortexMotorLateral	7.5	6	No
19	33302027	C	T	CEBPA	nonsynonymous SNV	CEBPA(NM_004364.5):c.388G>A;NP_004355.2:p.(Gly130Ser)	CEBPA:NM_001285829:exon1:c.G31A:p.G11S,CEBPA:NM_001287435:exon1:c.G346A:p.G116S,CEBPA:NM_001287424:exon1:c.G493A:p.G165S,CEBPA:NM_004364:exon1:c.G388A:p.G130S,	neutral		19	7	0.368421	CGND-HDA-00597	NEUXR099CKK	CGND-HRA-00269	Female	Normal		Not Applicable	50	SpinalCordCervical	6.5	5.5	No
8	38417331	G	T	FGFR1	nonsynonymous SNV	FGFR1(NM_023110.3):c.1638C>A;NP_075598.2:p.(Asn546Lys)	FGFR1:NM_001174066:exon11:c.C1371A:p.N457K,FGFR1:NM_001174065:exon12:c.C1632A:p.N544K,FGFR1:NM_015850:exon12:c.C1632A:p.N544K,FGFR1:NM_001354368:exon11:c.C1359A:p.N453K,FGFR1:NM_001174064:exon13:c.C1608A:p.N536K,FGFR1:NM_023110:exon12:c.C1638A:p.N546K,FGFR1:NM_001354370:exon11:c.C1365A:p.N455K,FGFR1:NM_001174063:exon12:c.C1632A:p.N544K,FGFR1:NM_001174067:exon13:c.C1731A:p.N577K,FGFR1:NM_023105:ex…	deleterious		139	7	0.0503597	CGND-HDA-00596	NEULM733WR7	CGND-HRA-00281	Female	Normal		Not Applicable	65	SpinalCordLumbar	4.4	23	No
19	33302027	C	T	CEBPA	nonsynonymous SNV	CEBPA(NM_004364.5):c.388G>A;NP_004355.2:p.(Gly130Ser)	CEBPA:NM_001285829:exon1:c.G31A:p.G11S,CEBPA:NM_001287435:exon1:c.G346A:p.G116S,CEBPA:NM_001287424:exon1:c.G493A:p.G165S,CEBPA:NM_004364:exon1:c.G388A:p.G130S,	neutral		13	7	0.538462	CGND-HDA-00597	NEUXR099CKK	CGND-HRA-00282	Female	Normal		Not Applicable	50	SpinalCordLumbar	7.3	5.5	No
19	4343959	G	T	MPND	stopgain	MPND(NM_001300862.2):c.259G>T;NP_001287791.1:p.(Glu87Ter)	MPND:NM_001159846:exon2:c.G259T:p.E87X,MPND:NM_032868:exon2:c.G259T:p.E87X,MPND:NM_001300862:exon2:c.G259T:p.E87X,	deleterious		20	5	0.25	CGND-HDA-00189	NEUYV496XLP	CGND-HRA-00290	Male	ALS	Classical/Typical ALS, Frontotemporal Dementia (FTD)	Yes	71	SpinalCordCervical	6.5	6	No
4	152326136	C	T	FBXW7	nonsynonymous SNV	FBXW7(NM_001349798.2):c.1514G>A;NP_001336727.1:p.(Arg505His)	FBXW7:NM_001349798:exon12:c.G1514A:p.R505H,FBXW7:NM_001013415:exon9:c.G1160A:p.R387H,FBXW7:NM_033632:exon10:c.G1514A:p.R505H,FBXW7:NM_018315:exon9:c.G1274A:p.R425H,	deleterious		570	45	0.0789474	CGND-HDA-01317	NEUNW244GF0	CGND-HRA-00354	Female	ALS	Classical/Typical ALS	No	61	CortexFrontal	7.1	3.5	No
15	50648703	T	G	TRPM7	nonsynonymous SNV	TRPM7(NM_017672.6):c.305A>C;NP_060142.3:p.(His102Pro)	TRPM7:NM_001301212:exon4:c.A305C:p.H102P,TRPM7:NM_017672:exon4:c.A305C:p.H102P,	deleterious		61	7	0.114754	CGND-HDA-01697	NEUCG551GV1	CGND-HRA-00467	Female	Normal		Not Applicable	57	CortexMotorMedial	3.8	32	No
22	28884041	T	A	ZNRF3	nonsynonymous SNV	ZNRF3(NM_001206998.2):c.275T>A;NP_001193927.1:p.(Leu92His)	ZNRF3:NM_001206998:exon1:c.T275A:p.L92H,	neutral		15	8	0.533333	CGND-HDA-00548	NEUAP156PM4	CGND-HRA-00534	Female	ALS	Classical/Typical ALS	No	69	Cerebellum	7.2	26	No
22	28884041	T	A	ZNRF3	nonsynonymous SNV	ZNRF3(NM_001206998.2):c.275T>A;NP_001193927.1:p.(Leu92His)	ZNRF3:NM_001206998:exon1:c.T275A:p.L92H,	neutral		25	12	0.48	CGND-HDA-00548	NEUAP156PM4	CGND-HRA-00535	Female	ALS	Classical/Typical ALS	No	69	CortexFrontal	6.3	26	No
22	28884041	T	A	ZNRF3	nonsynonymous SNV	ZNRF3(NM_001206998.2):c.275T>A;NP_001193927.1:p.(Leu92His)	ZNRF3:NM_001206998:exon1:c.T275A:p.L92H,	neutral		13	4	0.307692	CGND-HDA-00548	NEUAP156PM4	CGND-HRA-00536	Female	ALS	Classical/Typical ALS	No	69	CortexOccipital	3.9	26	No
22	28884041	T	A	ZNRF3	nonsynonymous SNV	ZNRF3(NM_001206998.2):c.275T>A;NP_001193927.1:p.(Leu92His)	ZNRF3:NM_001206998:exon1:c.T275A:p.L92H,	neutral		9	4	0.444444	CGND-HDA-00548	NEUAP156PM4	CGND-HRA-00537	Female	ALS	Classical/Typical ALS	No	69	SpinalCordThoracic	6.6	26	No
18	51197161	C	T	MEX3C	nonsynonymous SNV	MEX3C(NM_016626.5):c.160G>A;NP_057710.3:p.(Ala54Thr)	MEX3C:NM_016626:exon1:c.G160A:p.A54T,	deleterious		13	9	0.692308	CGND-HDA-00535	JHU74	CGND-HRA-00559	Male	ALS	Classical/Typical ALS	No	47	CortexFrontal	5.7	18.5	No
18	51197161	C	T	MEX3C	nonsynonymous SNV	MEX3C(NM_016626.5):c.160G>A;NP_057710.3:p.(Ala54Thr)	MEX3C:NM_016626:exon1:c.G160A:p.A54T,	deleterious		6	5	0.833333	CGND-HDA-00535	JHU74	CGND-HRA-00560	Male	ALS	Classical/Typical ALS	No	47	CortexOccipital	7.2	18.5	No
18	51197161	C	T	MEX3C	nonsynonymous SNV	MEX3C(NM_016626.5):c.160G>A;NP_057710.3:p.(Ala54Thr)	MEX3C:NM_016626:exon1:c.G160A:p.A54T,	deleterious		6	4	0.666667	CGND-HDA-00535	JHU74	CGND-HRA-00561	Male	ALS	Classical/Typical ALS	No	47	CortexMotorMedial	6.4	18.5	No
18	51197161	C	T	MEX3C	nonsynonymous SNV	MEX3C(NM_016626.5):c.160G>A;NP_057710.3:p.(Ala54Thr)	MEX3C:NM_016626:exon1:c.G160A:p.A54T,	deleterious		16	12	0.75	CGND-HDA-00535	JHU74	CGND-HRA-00562	Male	ALS	Classical/Typical ALS	No	47	CortexMotorLateral	6.1	18.5	No
22	28884041	T	A	ZNRF3	nonsynonymous SNV	ZNRF3(NM_001206998.2):c.275T>A;NP_001193927.1:p.(Leu92His)	ZNRF3:NM_001206998:exon1:c.T275A:p.L92H,	neutral		17	12	0.705882	CGND-HDA-00548	NEUAP156PM4	CGND-HRA-00603	Female	ALS	Classical/Typical ALS	No	69	CortexMotorMedial	7.3	26	No
22	28884041	T	A	ZNRF3	nonsynonymous SNV	ZNRF3(NM_001206998.2):c.275T>A;NP_001193927.1:p.(Leu92His)	ZNRF3:NM_001206998:exon1:c.T275A:p.L92H,	neutral		26	13	0.5	CGND-HDA-00548	NEUAP156PM4	CGND-HRA-00604	Female	ALS	Classical/Typical ALS	No	69	CortexMotorLateral	6.3	26	No
22	28884041	T	A	ZNRF3	nonsynonymous SNV	ZNRF3(NM_001206998.2):c.275T>A;NP_001193927.1:p.(Leu92His)	ZNRF3:NM_001206998:exon1:c.T275A:p.L92H,	neutral		32	18	0.5625	CGND-HDA-00548	NEUAP156PM4	CGND-HRA-00605	Female	ALS	Classical/Typical ALS	No	69	SpinalCordCervical	7.1	26	No
22	28884041	T	A	ZNRF3	nonsynonymous SNV	ZNRF3(NM_001206998.2):c.275T>A;NP_001193927.1:p.(Leu92His)	ZNRF3:NM_001206998:exon1:c.T275A:p.L92H,	neutral		28	14	0.5	CGND-HDA-00548	NEUAP156PM4	CGND-HRA-00606	Female	ALS	Classical/Typical ALS	No	69	SpinalCordLumbar	5.6	26	No
19	40213682	G	T	MAP3K10	nonsynonymous SNV	MAP3K10(NM_002446.4):c.2003G>T;NP_002437.2:p.(Arg668Leu)	MAP3K10:NM_002446:exon9:c.G2003T:p.R668L,	neutral		186	94	0.505376	CGND-HDA-00556	NEUHX090PGV	CGND-HRA-00643	Male	Normal		Not Applicable	72	Cerebellum	3.7	7	No
19	40213682	G	T	MAP3K10	nonsynonymous SNV	MAP3K10(NM_002446.4):c.2003G>T;NP_002437.2:p.(Arg668Leu)	MAP3K10:NM_002446:exon9:c.G2003T:p.R668L,	neutral		215	103	0.47907	CGND-HDA-00556	NEUHX090PGV	CGND-HRA-00644	Male	Normal		Not Applicable	72	CortexMotorMedial	5.4	7	No
19	40213682	G	T	MAP3K10	nonsynonymous SNV	MAP3K10(NM_002446.4):c.2003G>T;NP_002437.2:p.(Arg668Leu)	MAP3K10:NM_002446:exon9:c.G2003T:p.R668L,	neutral		87	28	0.321839	CGND-HDA-00556	NEUHX090PGV	CGND-HRA-00645	Male	Normal		Not Applicable	72	SpinalCordCervical	6.2	7	No
3	42659162	G	A	ZBTB47	synonymous SNV	ZBTB47(NM_145166.4):c.807G>A;NP_660149.2:p.(Glu269=)	ZBTB47:NM_145166:exon2:c.G807A:p.E269E,	neutral		175	13	0.0742857	CGND-HDA-00558	NEURJ387PPV	CGND-HRA-00648	Female	ALS	Classical/Typical ALS	No	68	SpinalCordCervical	6.3	10	No
3	42659162	G	A	ZBTB47	synonymous SNV	ZBTB47(NM_145166.4):c.807G>A;NP_660149.2:p.(Glu269=)	ZBTB47:NM_145166:exon2:c.G807A:p.E269E,	neutral		122	9	0.0737705	CGND-HDA-00558	NEURJ387PPV	CGND-HRA-00649	Female	ALS	Classical/Typical ALS	No	68	SpinalCordLumbar	6.1	10	No
17	48852974	A	T	CALCOCO2	nonsynonymous SNV	CALCOCO2(NM_005831.5):c.874A>T;NP_005822.1:p.(Asn292Tyr)	CALCOCO2:NM_001261393:exon8:c.A748T:p.N250Y,CALCOCO2:NM_001261390:exon10:c.A946T:p.N316Y,CALCOCO2:NM_001261391:exon10:c.A937T:p.N313Y,CALCOCO2:NM_005831:exon9:c.A874T:p.N292Y,CALCOCO2:NM_001261395:exon8:c.A658T:p.N220Y,	deleterious		94	22	0.234043	CGND-HDA-02045	NEUHM340FBZ	CGND-HRA-00706	Male	ALS	Classical/Typical ALS	No	80	Cerebellum	6.7	21	No
9	136472021	G	A	SEC16A	nonsynonymous SNV	SEC16A(NM_014866.2):c.3658C>T;NP_055681.1:p.(Arg1220Trp)	SEC16A:NM_001276418:exon3:c.C3658T:p.R1220W,SEC16A:NM_014866:exon4:c.C3658T:p.R1220W,	deleterious		46	2	0.0434783	CGND-HDA-02478	NEUGK141CFH	CGND-HRA-01177	Female	ALS	Classical/Typical ALS	No	78	SpinalCordLumbar	7	4.5	No
19	56089055	G	A	ZNF787	synonymous SNV	ZNF787(NM_001002836.4):c.117C>T;NP_001002836.2:p.(Ser39=)	ZNF787:NM_001002836:exon3:c.C117T:p.S39S,	neutral		72	5	0.0694444	CGND-HDA-01701	NEUFE255AG2	CGND-HRA-01207	Male	ALS	Classical/Typical ALS, Mild Diffuse Subpial Gliosis, Mild Hypertensive Vasculopathy	No	51	SpinalCordThoracic	7.9	10	No
1	232460966	G	A	SIPA1L2	stopgain	SIPA1L2(NM_020808.5):c.3016C>T;NP_065859.3:p.(Gln1006Ter)	SIPA1L2:NM_020808:exon10:c.C3016T:p.Q1006X,SIPA1L2:NM_001377488:exon10:c.C3016T:p.Q1006X,	deleterious		83	5	0.060241	CGND-HDA-01701	NEUFE255AG2	CGND-HRA-01207	Male	ALS	Classical/Typical ALS, Mild Diffuse Subpial Gliosis, Mild Hypertensive Vasculopathy	No	51	SpinalCordThoracic	7.9	10	No
18	51197161	C	T	MEX3C	nonsynonymous SNV	MEX3C(NM_016626.5):c.160G>A;NP_057710.3:p.(Ala54Thr)	MEX3C:NM_016626:exon1:c.G160A:p.A54T,	deleterious		10	5	0.5	CGND-HDA-00535	JHU74	CGND-HRA-01217	Male	ALS	Classical/Typical ALS	No	47	SpinalCordThoracic	7.3	18.5	No
19	40213682	G	T	MAP3K10	nonsynonymous SNV	MAP3K10(NM_002446.4):c.2003G>T;NP_002437.2:p.(Arg668Leu)	MAP3K10:NM_002446:exon9:c.G2003T:p.R668L,	neutral		274	118	0.430657	CGND-HDA-00556	NEUHX090PGV	CGND-HRA-01225	Male	Normal		Not Applicable	72	CortexFrontal	5.2	7	No
2	197398083	C	T	SF3B1	nonsynonymous SNV	SF3B1(NM_012433.4):c.3168G>A;NP_036565.2:p.(Met1056Ile)	SF3B1:NM_012433:exon22:c.G3168A:p.M1056I,	deleterious		174	5	0.0287356	CGND-HDA-00556	NEUHX090PGV	CGND-HRA-01227	Male	Normal		Not Applicable	72	SpinalCordThoracic	5.6	7	No
19	40213682	G	T	MAP3K10	nonsynonymous SNV	MAP3K10(NM_002446.4):c.2003G>T;NP_002437.2:p.(Arg668Leu)	MAP3K10:NM_002446:exon9:c.G2003T:p.R668L,	neutral		37	17	0.459459	CGND-HDA-00556	NEUHX090PGV	CGND-HRA-01227	Male	Normal		Not Applicable	72	SpinalCordThoracic	5.6	7	No
4	3238892	C	T	HTT	synonymous SNV	HTT(NM_001388492.1):c.9129C>T;NP_001375421.1:p.(Phe3043=)	HTT:NM_002111:exon66:c.C9129T:p.F3043F,	neutral		87	5	0.0574713	CGND-HDA-01322	NEUYX020CB0	CGND-HRA-01286	Male	ALS	Classical/Typical ALS, Alzheimer's Disease (AD)	No	67	SpinalCordThoracic	5.7	7.5	No
2	218665959	C	A	RNF25	nonsynonymous SNV	RNF25(NM_022453.3):c.530G>T;NP_071898.2:p.(Gly177Val)	RNF25:NM_022453:exon7:c.G530T:p.G177V,	neutral		34	5	0.147059	CGND-HDA-02856	NEUAL503EPH	CGND-HRA-01304	Male	ALS	Classical/Typical ALS, Frontotemporal Dementia (FTD)	Yes	72	CortexMotorMedial	6.9	3	No
2	218665959	C	A	RNF25	nonsynonymous SNV	RNF25(NM_022453.3):c.530G>T;NP_071898.2:p.(Gly177Val)	RNF25:NM_022453:exon7:c.G530T:p.G177V,	neutral		30	3	0.1	CGND-HDA-02856	NEUAL503EPH	CGND-HRA-01305	Male	ALS	Classical/Typical ALS, Frontotemporal Dementia (FTD)	Yes	72	CortexMotorLateral	7.5	3	No
2	218665959	C	A	RNF25	nonsynonymous SNV	RNF25(NM_022453.3):c.530G>T;NP_071898.2:p.(Gly177Val)	RNF25:NM_022453:exon7:c.G530T:p.G177V,	neutral		23	3	0.130435	CGND-HDA-02856	NEUAL503EPH	CGND-HRA-01306	Male	ALS	Classical/Typical ALS, Frontotemporal Dementia (FTD)	Yes	72	SpinalCordCervical	7.1	3	No
2	218665959	C	A	RNF25	nonsynonymous SNV	RNF25(NM_022453.3):c.530G>T;NP_071898.2:p.(Gly177Val)	RNF25:NM_022453:exon7:c.G530T:p.G177V,	neutral		26	5	0.192308	CGND-HDA-02856	NEUAL503EPH	CGND-HRA-01307	Male	ALS	Classical/Typical ALS, Frontotemporal Dementia (FTD)	Yes	72	SpinalCordLumbar	6.8	3	No
2	218665959	C	A	RNF25	nonsynonymous SNV	RNF25(NM_022453.3):c.530G>T;NP_071898.2:p.(Gly177Val)	RNF25:NM_022453:exon7:c.G530T:p.G177V,	neutral		18	2	0.111111	CGND-HDA-02856	NEUAL503EPH	CGND-HRA-01308	Male	ALS	Classical/Typical ALS, Frontotemporal Dementia (FTD)	Yes	72	CortexFrontal	7.7	3	No
12	22469729	T	G	C2CD5	nonsynonymous SNV	C2CD5(NM_001286176.2):c.2513A>C;NP_001273105.1:p.(His838Pro)	C2CD5:NM_001385330:exon21:c.A2426C:p.H809P,C2CD5:NM_001385324:exon22:c.A2513C:p.H838P,C2CD5:NM_001286177:exon22:c.A2486C:p.H829P,C2CD5:NM_001385323:exon23:c.A2552C:p.H851P,C2CD5:NM_001286175:exon23:c.A2552C:p.H851P,C2CD5:NM_001385329:exon21:c.A2426C:p.H809P,C2CD5:NM_001385326:exon22:c.A2486C:p.H829P,C2CD5:NM_001385327:exon22:c.A2513C:p.H838P,C2CD5:NM_001385325:exon22:c.A2486C:p.H829P,C2CD5:NM_001…	neutral		101	12	0.118812	CGND-HDA-02856	NEUAL503EPH	CGND-HRA-01309	Male	ALS	Classical/Typical ALS, Frontotemporal Dementia (FTD)	Yes	72	CortexOccipital	7	3	No
2	218665959	C	A	RNF25	nonsynonymous SNV	RNF25(NM_022453.3):c.530G>T;NP_071898.2:p.(Gly177Val)	RNF25:NM_022453:exon7:c.G530T:p.G177V,	neutral		19	4	0.210526	CGND-HDA-02856	NEUAL503EPH	CGND-HRA-01309	Male	ALS	Classical/Typical ALS, Frontotemporal Dementia (FTD)	Yes	72	CortexOccipital	7	3	No
2	218665959	C	A	RNF25	nonsynonymous SNV	RNF25(NM_022453.3):c.530G>T;NP_071898.2:p.(Gly177Val)	RNF25:NM_022453:exon7:c.G530T:p.G177V,	neutral		17	3	0.176471	CGND-HDA-02856	NEUAL503EPH	CGND-HRA-01310	Male	ALS	Classical/Typical ALS, Frontotemporal Dementia (FTD)	Yes	72	SpinalCordThoracic	7.7	3	No
6	118465559	C	T	CEP85L	nonsynonymous SNV	CEP85L(NM_001042475.3):c.2264G>A;NP_001035940.1:p.(Cys755Tyr)	CEP85L:NM_001178035:exon14:c.G2273A:p.C758Y,CEP85L:NM_001042475:exon13:c.G2264A:p.C755Y,	neutral		39	5	0.128205	CGND-HDA-02858	NEUBB078VEG	CGND-HRA-01319	Female	ALS	Classical/Typical ALS	No	51	Cerebellum	7.7	7	Yes
5	150070275	G	T	CSF1R	nonsynonymous SNV	CSF1R(NM_001288705.3):c.1226C>A;NP_001275634.1:p.(Thr409Lys)	CSF1R:NM_001375321:exon8:c.C782A:p.T261K,CSF1R:NM_001375320:exon10:c.C1226A:p.T409K,CSF1R:NM_005211:exon9:c.C1226A:p.T409K,CSF1R:NM_001288705:exon8:c.C1226A:p.T409K,CSF1R:NM_001349736:exon10:c.C1226A:p.T409K,	neutral		64	9	0.140625	CGND-HDA-02858	NEUBB078VEG	CGND-HRA-01323	Female	ALS	Classical/Typical ALS	No	51	SpinalCordLumbar	7.4	7	Yes
6	118465559	C	T	CEP85L	nonsynonymous SNV	CEP85L(NM_001042475.3):c.2264G>A;NP_001035940.1:p.(Cys755Tyr)	CEP85L:NM_001178035:exon14:c.G2273A:p.C758Y,CEP85L:NM_001042475:exon13:c.G2264A:p.C755Y,	neutral		27	3	0.111111	CGND-HDA-02858	NEUBB078VEG	CGND-HRA-01325	Female	ALS	Classical/Typical ALS	No	51	CortexOccipital	7.5	7	Yes
14	102008244	C	T	DYNC1H1	nonsynonymous SNV	DYNC1H1(NM_001376.5):c.5884C>T;NP_001367.2:p.(Arg1962Cys)	DYNC1H1:NM_001376:exon29:c.C5884T:p.R1962C,	deleterious	Path	631	37	0.0586371	CGND-HDA-00188	NEUEL133AK6	CGND-HRA-01327	Female	ALS	Classical/Typical ALS	No	60	CortexOccipital	4.4	5	No
14	102008244	C	T	DYNC1H1	nonsynonymous SNV	DYNC1H1(NM_001376.5):c.5884C>T;NP_001367.2:p.(Arg1962Cys)	DYNC1H1:NM_001376:exon29:c.C5884T:p.R1962C,	deleterious	Path	732	16	0.0218579	CGND-HDA-00188	NEUEL133AK6	CGND-HRA-01328	Female	ALS	Classical/Typical ALS	No	60	SpinalCordThoracic	6	5	No
19	4343959	G	T	MPND	stopgain	MPND(NM_001300862.2):c.259G>T;NP_001287791.1:p.(Glu87Ter)	MPND:NM_001159846:exon2:c.G259T:p.E87X,MPND:NM_032868:exon2:c.G259T:p.E87X,MPND:NM_001300862:exon2:c.G259T:p.E87X,	deleterious		14	3	0.214286	CGND-HDA-00189	NEUYV496XLP	CGND-HRA-01329	Male	ALS	Classical/Typical ALS, Frontotemporal Dementia (FTD)	Yes	71	CortexOccipital	4.6	6	No
19	4343959	G	T	MPND	stopgain	MPND(NM_001300862.2):c.259G>T;NP_001287791.1:p.(Glu87Ter)	MPND:NM_001159846:exon2:c.G259T:p.E87X,MPND:NM_032868:exon2:c.G259T:p.E87X,MPND:NM_001300862:exon2:c.G259T:p.E87X,	deleterious		4	2	0.5	CGND-HDA-00189	NEUYV496XLP	CGND-HRA-01330	Male	ALS	Classical/Typical ALS, Frontotemporal Dementia (FTD)	Yes	71	SpinalCordThoracic	5.3	6	No
21	46557680	G	A	DIP2A	nonsynonymous SNV	DIP2A(NM_015151.4):c.3725G>A;NP_055966.2:p.(Arg1242His)	DIP2A:NM_001353942:exon31:c.G3728A:p.R1243H,DIP2A:NM_001146116:exon31:c.G3713A:p.R1238H,DIP2A:NM_015151:exon31:c.G3725A:p.R1242H,DIP2A:NM_001353943:exon31:c.G3725A:p.R1242H,	deleterious		28	11	0.392857	CGND-HDA-02574	NEUJL308UBK	CGND-HRA-01348	Female	ALS	Classical/Typical ALS	No	59	CortexOccipital	4.3	10	No
21	46557680	G	A	DIP2A	nonsynonymous SNV	DIP2A(NM_015151.4):c.3725G>A;NP_055966.2:p.(Arg1242His)	DIP2A:NM_001353942:exon31:c.G3728A:p.R1243H,DIP2A:NM_001146116:exon31:c.G3713A:p.R1238H,DIP2A:NM_015151:exon31:c.G3725A:p.R1242H,DIP2A:NM_001353943:exon31:c.G3725A:p.R1242H,	deleterious		15	7	0.466667	CGND-HDA-02574	NEUJL308UBK	CGND-HRA-01349	Female	ALS	Classical/Typical ALS	No	59	CortexFrontal	6.6	10	No
21	46557680	G	A	DIP2A	nonsynonymous SNV	DIP2A(NM_015151.4):c.3725G>A;NP_055966.2:p.(Arg1242His)	DIP2A:NM_001353942:exon31:c.G3728A:p.R1243H,DIP2A:NM_001146116:exon31:c.G3713A:p.R1238H,DIP2A:NM_015151:exon31:c.G3725A:p.R1242H,DIP2A:NM_001353943:exon31:c.G3725A:p.R1242H,	deleterious		21	7	0.333333	CGND-HDA-02574	NEUJL308UBK	CGND-HRA-01350	Female	ALS	Classical/Typical ALS	No	59	Cerebellum	5.9	10	No
1	156137741	C	T	LMNA	nonsynonymous SNV	LMNA(NM_170707.4):c.1696C>T;NP_733821.1:p.(His566Tyr)	LMNA:NM_001282625:exon13:c.C1696T:p.H566Y,LMNA:NM_170707:exon10:c.C1696T:p.H566Y,LMNA:NM_001257374:exon10:c.C1360T:p.H454Y,LMNA:NM_001282624:exon11:c.C1453T:p.H485Y,LMNA:NM_001282626:exon10:c.C1696T:p.H566Y,LMNA:NM_005572:exon10:c.C1696T:p.H566Y,	deleterious	VUS	36	4	0.111111	CGND-HDA-02575	NEUMY028JH4	CGND-HRA-01353	Female	ALS	Classical/Typical ALS	No	54	CortexFrontal	6.7	8	No
1	156137741	C	T	LMNA	nonsynonymous SNV	LMNA(NM_170707.4):c.1696C>T;NP_733821.1:p.(His566Tyr)	LMNA:NM_001282625:exon13:c.C1696T:p.H566Y,LMNA:NM_170707:exon10:c.C1696T:p.H566Y,LMNA:NM_001257374:exon10:c.C1360T:p.H454Y,LMNA:NM_001282624:exon11:c.C1453T:p.H485Y,LMNA:NM_001282626:exon10:c.C1696T:p.H566Y,LMNA:NM_005572:exon10:c.C1696T:p.H566Y,	deleterious	VUS	90	13	0.144444	CGND-HDA-02575	NEUMY028JH4	CGND-HRA-01355	Female	ALS	Classical/Typical ALS	No	54	SpinalCordThoracic	8	8	No
21	46557680	G	A	DIP2A	nonsynonymous SNV	DIP2A(NM_015151.4):c.3725G>A;NP_055966.2:p.(Arg1242His)	DIP2A:NM_001353942:exon31:c.G3728A:p.R1243H,DIP2A:NM_001146116:exon31:c.G3713A:p.R1238H,DIP2A:NM_015151:exon31:c.G3725A:p.R1242H,DIP2A:NM_001353943:exon31:c.G3725A:p.R1242H,	deleterious		9	5	0.555556	CGND-HDA-02574	NEUJL308UBK	CGND-HRA-01384	Female	ALS	Classical/Typical ALS	No	59	CortexMotorLateral	6.1	10	No
21	46557680	G	A	DIP2A	nonsynonymous SNV	DIP2A(NM_015151.4):c.3725G>A;NP_055966.2:p.(Arg1242His)	DIP2A:NM_001353942:exon31:c.G3728A:p.R1243H,DIP2A:NM_001146116:exon31:c.G3713A:p.R1238H,DIP2A:NM_015151:exon31:c.G3725A:p.R1242H,DIP2A:NM_001353943:exon31:c.G3725A:p.R1242H,	deleterious		20	9	0.45	CGND-HDA-02574	NEUJL308UBK	CGND-HRA-01385	Female	ALS	Classical/Typical ALS	No	59	SpinalCordCervical	6.9	10	No
1	156137741	C	T	LMNA	nonsynonymous SNV	LMNA(NM_170707.4):c.1696C>T;NP_733821.1:p.(His566Tyr)	LMNA:NM_001282625:exon13:c.C1696T:p.H566Y,LMNA:NM_170707:exon10:c.C1696T:p.H566Y,LMNA:NM_001257374:exon10:c.C1360T:p.H454Y,LMNA:NM_001282624:exon11:c.C1453T:p.H485Y,LMNA:NM_001282626:exon10:c.C1696T:p.H566Y,LMNA:NM_005572:exon10:c.C1696T:p.H566Y,	deleterious	VUS	33	5	0.151515	CGND-HDA-02575	NEUMY028JH4	CGND-HRA-01386	Female	ALS	Classical/Typical ALS	No	54	CortexMotorMedial	6.1	8	No
1	156137741	C	T	LMNA	nonsynonymous SNV	LMNA(NM_170707.4):c.1696C>T;NP_733821.1:p.(His566Tyr)	LMNA:NM_001282625:exon13:c.C1696T:p.H566Y,LMNA:NM_170707:exon10:c.C1696T:p.H566Y,LMNA:NM_001257374:exon10:c.C1360T:p.H454Y,LMNA:NM_001282624:exon11:c.C1453T:p.H485Y,LMNA:NM_001282626:exon10:c.C1696T:p.H566Y,LMNA:NM_005572:exon10:c.C1696T:p.H566Y,	deleterious	VUS	43	3	0.0697674	CGND-HDA-02575	NEUMY028JH4	CGND-HRA-01388	Female	ALS	Classical/Typical ALS	No	54	SpinalCordLumbar	6.6	8	No
1	156137741	C	T	LMNA	nonsynonymous SNV	LMNA(NM_170707.4):c.1696C>T;NP_733821.1:p.(His566Tyr)	LMNA:NM_001282625:exon13:c.C1696T:p.H566Y,LMNA:NM_170707:exon10:c.C1696T:p.H566Y,LMNA:NM_001257374:exon10:c.C1360T:p.H454Y,LMNA:NM_001282624:exon11:c.C1453T:p.H485Y,LMNA:NM_001282626:exon10:c.C1696T:p.H566Y,LMNA:NM_005572:exon10:c.C1696T:p.H566Y,	deleterious	VUS	75	11	0.146667	CGND-HDA-02575	NEUMY028JH4	CGND-HRA-01389	Female	ALS	Classical/Typical ALS	No	54	SpinalCordCervical	8.9	8	No
4	54295136	C	A	PDGFRA	nonsynonymous SNV	PDGFRA(NM_006206.6):c.3134C>A;NP_006197.1:p.(Ser1045Tyr)	PDGFRA:NM_001347828:exon24:c.C3209A:p.S1070Y,PDGFRA:NM_001347829:exon23:c.C3134A:p.S1045Y,PDGFRA:NM_006206:exon23:c.C3134A:p.S1045Y,PDGFRA:NM_001347830:exon23:c.C3173A:p.S1058Y,	deleterious		39	7	0.179487	CGND-HDA-03066	NEUGU437VNF	CGND-HRA-01423	Female	ALS	Classical/Typical ALS	No	66	CortexFrontal	4.5	26	Yes
1	27894049	T	G	RPA2	nonsynonymous SNV	RPA2(NM_002946.5):c.691A>C;NP_002937.1:p.(Lys231Gln)	RPA2:NM_001355129:exon8:c.A703C:p.K235Q,RPA2:NM_001286076:exon8:c.A403C:p.K135Q,RPA2:NM_001355128:exon7:c.A403C:p.K135Q,RPA2:NM_002946:exon8:c.A691C:p.K231Q,RPA2:NM_001297558:exon8:c.A715C:p.K239Q,	neutral		57	8	0.140351	CGND-HDA-03066	NEUGU437VNF	CGND-HRA-01425	Female	ALS	Classical/Typical ALS	No	66	CortexMotorLateral	5.6	26	Yes
1	27894049	T	G	RPA2	nonsynonymous SNV	RPA2(NM_002946.5):c.691A>C;NP_002937.1:p.(Lys231Gln)	RPA2:NM_001355129:exon8:c.A703C:p.K235Q,RPA2:NM_001286076:exon8:c.A403C:p.K135Q,RPA2:NM_001355128:exon7:c.A403C:p.K135Q,RPA2:NM_002946:exon8:c.A691C:p.K231Q,RPA2:NM_001297558:exon8:c.A715C:p.K239Q,	neutral		50	6	0.12	CGND-HDA-03127	NEUWX051HMF	CGND-HRA-01442	Male	ALS	Classical/Typical ALS, Frontotemporal Dementia (FTD)	Yes	55	Cerebellum	7	18	No
17	48852974	A	T	CALCOCO2	nonsynonymous SNV	CALCOCO2(NM_005831.5):c.874A>T;NP_005822.1:p.(Asn292Tyr)	CALCOCO2:NM_001261393:exon8:c.A748T:p.N250Y,CALCOCO2:NM_001261390:exon10:c.A946T:p.N316Y,CALCOCO2:NM_001261391:exon10:c.A937T:p.N313Y,CALCOCO2:NM_005831:exon9:c.A874T:p.N292Y,CALCOCO2:NM_001261395:exon8:c.A658T:p.N220Y,	deleterious		70	17	0.242857	CGND-HDA-02045	NEUHM340FBZ	CGND-HRA-01481	Male	ALS	Classical/Typical ALS	No	80	CortexMotorMedial	6.5	21	No
17	48852974	A	T	CALCOCO2	nonsynonymous SNV	CALCOCO2(NM_005831.5):c.874A>T;NP_005822.1:p.(Asn292Tyr)	CALCOCO2:NM_001261393:exon8:c.A748T:p.N250Y,CALCOCO2:NM_001261390:exon10:c.A946T:p.N316Y,CALCOCO2:NM_001261391:exon10:c.A937T:p.N313Y,CALCOCO2:NM_005831:exon9:c.A874T:p.N292Y,CALCOCO2:NM_001261395:exon8:c.A658T:p.N220Y,	deleterious		67	11	0.164179	CGND-HDA-02045	NEUHM340FBZ	CGND-HRA-01482	Male	ALS	Classical/Typical ALS	No	80	CortexMotorLateral	6.2	21	No
17	48852974	A	T	CALCOCO2	nonsynonymous SNV	CALCOCO2(NM_005831.5):c.874A>T;NP_005822.1:p.(Asn292Tyr)	CALCOCO2:NM_001261393:exon8:c.A748T:p.N250Y,CALCOCO2:NM_001261390:exon10:c.A946T:p.N316Y,CALCOCO2:NM_001261391:exon10:c.A937T:p.N313Y,CALCOCO2:NM_005831:exon9:c.A874T:p.N292Y,CALCOCO2:NM_001261395:exon8:c.A658T:p.N220Y,	deleterious		105	15	0.142857	CGND-HDA-02045	NEUHM340FBZ	CGND-HRA-01483	Male	ALS	Classical/Typical ALS	No	80	SpinalCordCervical	7.2	21	No
17	48852974	A	T	CALCOCO2	nonsynonymous SNV	CALCOCO2(NM_005831.5):c.874A>T;NP_005822.1:p.(Asn292Tyr)	CALCOCO2:NM_001261393:exon8:c.A748T:p.N250Y,CALCOCO2:NM_001261390:exon10:c.A946T:p.N316Y,CALCOCO2:NM_001261391:exon10:c.A937T:p.N313Y,CALCOCO2:NM_005831:exon9:c.A874T:p.N292Y,CALCOCO2:NM_001261395:exon8:c.A658T:p.N220Y,	deleterious		148	24	0.162162	CGND-HDA-02045	NEUHM340FBZ	CGND-HRA-01484	Male	ALS	Classical/Typical ALS	No	80	SpinalCordLumbar	7.9	21	No
8	38417331	G	T	FGFR1	nonsynonymous SNV	FGFR1(NM_023110.3):c.1638C>A;NP_075598.2:p.(Asn546Lys)	FGFR1:NM_001174066:exon11:c.C1371A:p.N457K,FGFR1:NM_001174065:exon12:c.C1632A:p.N544K,FGFR1:NM_015850:exon12:c.C1632A:p.N544K,FGFR1:NM_001354368:exon11:c.C1359A:p.N453K,FGFR1:NM_001174064:exon13:c.C1608A:p.N536K,FGFR1:NM_023110:exon12:c.C1638A:p.N546K,FGFR1:NM_001354370:exon11:c.C1365A:p.N455K,FGFR1:NM_001174063:exon12:c.C1632A:p.N544K,FGFR1:NM_001174067:exon13:c.C1731A:p.N577K,FGFR1:NM_023105:ex…	deleterious		111	8	0.0720721	CGND-HDA-03262	NEUKV592NUT	CGND-HRA-01529	Female	ALS	Classical/Typical ALS	No	45	SpinalCordLumbar	7.5	5.25	No
3	129315635	T	G	H1-10	nonsynonymous SNV	H1-10(NM_006026.4):c.268A>C;NP_006017.1:p.(Lys90Gln)	H1-10:NM_006026:exon1:c.A268C:p.K90Q,	deleterious		133	26	0.195489	CGND-HDA-03272	NEUGL022MN2	CGND-HRA-01580	Female	ALS	Classical/Typical ALS	No	55	CortexMotorMedial	6.5	21.73	Yes
12	22469729	T	G	C2CD5	nonsynonymous SNV	C2CD5(NM_001286176.2):c.2513A>C;NP_001273105.1:p.(His838Pro)	C2CD5:NM_001385330:exon21:c.A2426C:p.H809P,C2CD5:NM_001385324:exon22:c.A2513C:p.H838P,C2CD5:NM_001286177:exon22:c.A2486C:p.H829P,C2CD5:NM_001385323:exon23:c.A2552C:p.H851P,C2CD5:NM_001286175:exon23:c.A2552C:p.H851P,C2CD5:NM_001385329:exon21:c.A2426C:p.H809P,C2CD5:NM_001385326:exon22:c.A2486C:p.H829P,C2CD5:NM_001385327:exon22:c.A2513C:p.H838P,C2CD5:NM_001385325:exon22:c.A2486C:p.H829P,C2CD5:NM_001…	neutral		37	5	0.135135	CGND-HDA-03272	NEUGL022MN2	CGND-HRA-01583	Female	ALS	Classical/Typical ALS	No	55	SpinalCordLumbar	7.6	21.73	Yes
2	43901501	C	T	LRPPRC	nonsynonymous SNV	LRPPRC(NM_133259.4):c.3388G>A;NP_573566.2:p.(Val1130Ile)	LRPPRC:NM_133259:exon32:c.G3388A:p.V1130I,	neutral		96	5	0.0520833	CGND-HDA-03272	NEUGL022MN2	CGND-HRA-01583	Female	ALS	Classical/Typical ALS	No	55	SpinalCordLumbar	7.6	21.73	Yes
11	65110565	T	G	VPS51	synonymous SNV	VPS51(NM_013265.4):c.1962T>G;NP_037397.2:p.(Ser654=)	VPS51:NM_013265:exon8:c.T1962G:p.S654S,	neutral		93	12	0.129032	CGND-HDA-03264	NEUKZ727YY5	CGND-HRA-01623	Male	ALS	Classical/Typical ALS	No	70	CortexFrontal	7.6	5.25	Yes
5	37364316	G	A	NUP155	nonsynonymous SNV	NUP155(NM_153485.3):c.226C>T;NP_705618.1:p.(Pro76Ser)	NUP155:NM_004298:exon2:c.C49T:p.P17S,NUP155:NM_001278312:exon2:c.C226T:p.P76S,NUP155:NM_153485:exon2:c.C226T:p.P76S,	neutral		27	12	0.444444	CGND-HDA-03395	NEUEE362LGE	CGND-HRA-01632	Female	ALS	Classical/Typical ALS	No	69	Cerebellum	7.3	5.25	No
5	37364316	G	A	NUP155	nonsynonymous SNV	NUP155(NM_153485.3):c.226C>T;NP_705618.1:p.(Pro76Ser)	NUP155:NM_004298:exon2:c.C49T:p.P17S,NUP155:NM_001278312:exon2:c.C226T:p.P76S,NUP155:NM_153485:exon2:c.C226T:p.P76S,	neutral		25	11	0.44	CGND-HDA-03395	NEUEE362LGE	CGND-HRA-01633	Female	ALS	Classical/Typical ALS	No	69	CortexFrontal	7	5.25	No
5	37364316	G	A	NUP155	nonsynonymous SNV	NUP155(NM_153485.3):c.226C>T;NP_705618.1:p.(Pro76Ser)	NUP155:NM_004298:exon2:c.C49T:p.P17S,NUP155:NM_001278312:exon2:c.C226T:p.P76S,NUP155:NM_153485:exon2:c.C226T:p.P76S,	neutral		23	7	0.304348	CGND-HDA-03395	NEUEE362LGE	CGND-HRA-01635	Female	ALS	Classical/Typical ALS	No	69	CortexMotorLateral	7.4	5.25	No
5	37364316	G	A	NUP155	nonsynonymous SNV	NUP155(NM_153485.3):c.226C>T;NP_705618.1:p.(Pro76Ser)	NUP155:NM_004298:exon2:c.C49T:p.P17S,NUP155:NM_001278312:exon2:c.C226T:p.P76S,NUP155:NM_153485:exon2:c.C226T:p.P76S,	neutral		26	12	0.461538	CGND-HDA-03395	NEUEE362LGE	CGND-HRA-01636	Female	ALS	Classical/Typical ALS	No	69	CortexMotorMedial	6.8	5.25	No
5	37364316	G	A	NUP155	nonsynonymous SNV	NUP155(NM_153485.3):c.226C>T;NP_705618.1:p.(Pro76Ser)	NUP155:NM_004298:exon2:c.C49T:p.P17S,NUP155:NM_001278312:exon2:c.C226T:p.P76S,NUP155:NM_153485:exon2:c.C226T:p.P76S,	neutral		27	10	0.37037	CGND-HDA-03395	NEUEE362LGE	CGND-HRA-01637	Female	ALS	Classical/Typical ALS	No	69	SpinalCordLumbar	8	5.25	No
5	37364316	G	A	NUP155	nonsynonymous SNV	NUP155(NM_153485.3):c.226C>T;NP_705618.1:p.(Pro76Ser)	NUP155:NM_004298:exon2:c.C49T:p.P17S,NUP155:NM_001278312:exon2:c.C226T:p.P76S,NUP155:NM_153485:exon2:c.C226T:p.P76S,	neutral		16	8	0.5	CGND-HDA-03395	NEUEE362LGE	CGND-HRA-01638	Female	ALS	Classical/Typical ALS	No	69	SpinalCordCervical	7.9	5.25	No
2	232893032	C	T	NGEF	synonymous SNV	NGEF(NM_019850.3):c.1008G>A;NP_062824.2:p.(Glu336=)	NGEF:NM_001114090:exon5:c.G732A:p.E244E,NGEF:NM_019850:exon7:c.G1008A:p.E336E,	neutral		261	7	0.0268199	CGND-HDA-03866	NEUDK592BDZ	CGND-HRA-02150	Female	ALS	Classical/Typical ALS	Unknown	62	CortexMotorMedial	8.3	5	No
2	232893032	C	T	NGEF	synonymous SNV	NGEF(NM_019850.3):c.1008G>A;NP_062824.2:p.(Glu336=)	NGEF:NM_001114090:exon5:c.G732A:p.E244E,NGEF:NM_019850:exon7:c.G1008A:p.E336E,	neutral		172	11	0.0639535	CGND-HDA-03866	NEUDK592BDZ	CGND-HRA-02151	Female	ALS	Classical/Typical ALS	Unknown	62	CortexMotorLateral	7	5	No
1	175355520	T	G	TNR	nonsynonymous SNV	TNR(NM_003285.3):c.3232A>C;NP_003276.3:p.(Thr1078Pro)	TNR:NM_001328635:exon17:c.A2233C:p.T745P,TNR:NM_003285:exon17:c.A3232C:p.T1078P,	neutral		87	8	0.091954	CGND-HDA-03867	NEUYT145HVC	CGND-HRA-02162	Male	ALS	Classical/Typical ALS, Frontotemporal Dementia (FTD)	Yes	40	CortexOccipital	6.5	6	No
10	6113521	G	A	RBM17	synonymous SNV	RBM17(NM_032905.5):c.870G>A;NP_116294.1:p.(Lys290=)	RBM17:NM_032905:exon9:c.G870A:p.K290K,RBM17:NM_001145547:exon9:c.G870A:p.K290K,	neutral		106	8	0.0754717	CGND-HDA-03930	NEUBU587UWA	CGND-HRA-02233	Male	ALS	Classical/Typical ALS	No	61	CortexMotorMedial	8	18.52	No
10	6113521	G	A	RBM17	synonymous SNV	RBM17(NM_032905.5):c.870G>A;NP_116294.1:p.(Lys290=)	RBM17:NM_032905:exon9:c.G870A:p.K290K,RBM17:NM_001145547:exon9:c.G870A:p.K290K,	neutral		86	2	0.0232558	CGND-HDA-03930	NEUBU587UWA	CGND-HRA-02237	Male	ALS	Classical/Typical ALS	No	61	CortexFrontal	7.3	18.52	No
20	59036709	G	A	PRELID3B	nonsynonymous SNV	PRELID3B(NM_016045.3):c.343C>T;NP_057129.2:p.(His115Tyr)	PRELID3B:NM_016045:exon4:c.C343T:p.H115Y,PRELID3B:NM_001256403:exon3:c.C253T:p.H85Y,	neutral		19	2	0.105263	CGND-HDA-03931	NEURY468PVP	CGND-HRA-02239	Male	ALS	Classical/Typical ALS	No	53	CortexMotorMedial	6.9	25	No
20	59036709	G	A	PRELID3B	nonsynonymous SNV	PRELID3B(NM_016045.3):c.343C>T;NP_057129.2:p.(His115Tyr)	PRELID3B:NM_016045:exon4:c.C343T:p.H115Y,PRELID3B:NM_001256403:exon3:c.C253T:p.H85Y,	neutral		53	5	0.0943396	CGND-HDA-03931	NEURY468PVP	CGND-HRA-02241	Male	ALS	Classical/Typical ALS	No	53	SpinalCordCervical	7.4	25	No
20	59036709	G	A	PRELID3B	nonsynonymous SNV	PRELID3B(NM_016045.3):c.343C>T;NP_057129.2:p.(His115Tyr)	PRELID3B:NM_016045:exon4:c.C343T:p.H115Y,PRELID3B:NM_001256403:exon3:c.C253T:p.H85Y,	neutral		28	3	0.107143	CGND-HDA-03931	NEURY468PVP	CGND-HRA-02243	Male	ALS	Classical/Typical ALS	No	53	CortexFrontal	6.5	25	No
20	59036709	G	A	PRELID3B	nonsynonymous SNV	PRELID3B(NM_016045.3):c.343C>T;NP_057129.2:p.(His115Tyr)	PRELID3B:NM_016045:exon4:c.C343T:p.H115Y,PRELID3B:NM_001256403:exon3:c.C253T:p.H85Y,	neutral		59	7	0.118644	CGND-HDA-03931	NEURY468PVP	CGND-HRA-02244	Male	ALS	Classical/Typical ALS	No	53	Cerebellum	7	25	No

[truncated: 1 more sheets: Supplementary Table 11]
